# Supplementary material for: Genetic Networks Controlling Structural Outcome of Glucosinolate Activation across Development
Source: PLoS Genet. 2008 Oct 24;4(10):e1000234. doi: 10.1371/journal.pgen.1000234 (PMC2565841; doi:10.1371/journal.pgen.1000234)
Supplement: Table S1 — HIF Genotypes. The genotype for each HIF line at the listed markers is provided. Heterozygous scores are in bold. (0.03 MB XLS) [file pgen.1000234.s002.xls]

## Sheet: Sheet1
Supplemental Table 1. HIF Genotypes.
The genotype for each HIF line at the listed markers is provided. Heterozygous scores are in bold.
			GSL.Activ.I.16			ESP		GSL.Activ.I.69			GSL.Activ.II.13			GSL.Activ.II.42			ESM1			GSL.Activ.III.64		GSL.Activ.IV.55			GSL.Activ.V.18			GSL.Activ.V.48
Original RIL #	Locus	F21M12	MSAT1_10	NGA248	T27K12	NGA128	F5I14	MSAT1_13	MSAT1_5	MSAT2_5	MSAT2_38	MSAT2_36	MSAT2_41	MSAT2_7	MSAT2_10	NGA172	ATHCHIB2	MSAT3_19	MSAT3_32	MSAT3_21	MSAT3_18	MSAT4_9	MSAT4_37	NGA249	MSAT5_14	NGA139	MSAT5_22	MSAT5_9	MSAT5_12
71	GSL.Activ.I.16	Bay	Het	Sha	Sha	Sha	Sha	Sha	Bay	Bay	Bay	Bay	Bay	Bay	Bay	Sha	Sha	Sha	Sha	Bay	Bay	Bay	Sha	Bay	Bay	Bay	Sha	Bay	Bay
194	GSL.Activ.I.16	Sha	Het	Het	Bay	Sha	Sha	Sha	Sha	Bay	Sha	Sha	Sha	Sha	Bay	Sha	Sha	Bay	Sha	Sha	Bay	Bay	Bay	Sha	Sha	Sha	Sha	Bay	Bay
425	ESP	Bay	Bay	Bay	Het	Het	Bay	Bay	Bay	Sha	Sha	Sha	Sha	Sha	Bay	Sha	Sha	Sha	Bay	Bay	Bay	Sha	Bay	Sha	Sha	Sha	Sha	Sha	Sha
241	ESP	Sha	Sha	Sha	Sha	Het	Sha	Sha	Sha	Sha	Sha	Sha	Sha	Sha	Sha	Sha	Sha	Bay	Bay	Bay	Bay	Sha	Sha	Bay	Bay	Bay	Bay	Bay	Bay
149	GSL.Activ.I.69	Bay	Bay	Bay	Sha	Sha	Sha	Het	Bay	Sha	Sha	Sha	Sha	Sha	Sha	Sha	Sha	Sha	Sha	Bay	Sha	Bay	Bay	Sha	Sha	Sha	Bay	Bay	Bay
107	GSL.Activ.I.69	Bay	Bay	Bay	Bay	Bay	Bay	Het	Bay	Bay	Bay	Bay	Bay	Bay	Bay	Sha	Sha	Sha	Sha	Sha	Bay	Bay	Sha	Sha	Sha	Sha	Sha	Sha	Bay
364	GSL.Activ.II.13	Sha	Sha	Sha	Bay	Bay	Bay	Bay	Bay	Sha	Het	Bay	Bay	Bay	Bay	Sha	Sha	Bay	Bay	Bay	Bay	Sha	Sha	Sha	Sha	Sha	Bay	Bay	Bay
163	GSL.Activ.II.42	Sha	Sha	Sha	Sha	Sha	Sha	Sha	Sha	Bay	Bay	Bay	Het	Het	Sha	Bay	Bay	Bay	Bay	Bay	Bay	Sha	Sha	Sha	Sha	Sha	Sha	Sha	Sha
338	ESM1	Sha	Sha	Sha	Sha	Sha	Sha	Sha	Bay	Bay	Bay	Bay	Bay	Bay	Bay	Het	Het	Sha	Sha	Sha	Sha	Sha	Sha	Sha	Bay	Bay	Bay	Bay	Sha
244	GSL.Activ.III.64	Bay	Bay	Bay	Bay	Bay	Bay	Sha	Sha	Bay	Bay	Sha	Sha	Sha	Sha	Bay	Bay	Bay	Bay	Het	Het	Bay	Bay	Bay	Bay	Bay	Sha	Bay	Bay
191	GSL.Activ.IV.55	Bay	Bay	Sha	Sha	Sha	Sha	Sha	Sha	Sha	Sha	Bay	Bay	Bay	Sha	Sha	Sha	Bay	Bay	Bay	Bay	Het	Het	Sha	Bay	Bay	Sha	Sha	Sha
77	GSL.Activ.IV.55	Bay	Bay	Bay	Bay	Bay	Bay	Bay	Bay	Sha	Sha	Bay	Bay	Bay	Sha	Sha	Sha	Sha	Sha	Sha	Sha	Het	Het	Sha	Sha	Sha	Sha	Sha	Sha
157	GSL.Activ.V.18	Bay	Sha	Sha	Sha	Sha	Sha	Sha	Bay	Sha	Bay	Bay	Bay	Bay	Bay	Sha	Bay	Sha	Bay	Bay	Bay	Bay	Bay	Het	Het	Bay	Bay	Bay	Bay
340	GSL.Activ.V.18	Bay	Sha	Bay	Bay	Sha	Sha	Sha	Sha	Sha	Sha	Sha	Sha	Bay	Bay	Sha	Sha	Sha	Sha	Sha	Sha	Sha	Sha	Bay	Het	Het	Sha	Sha	Bay
213	GSL.Activ.V.18	Bay	Bay	Bay	Bay	Bay	Bay	Bay	Sha	Sha	Bay	Bay	Bay	Bay	Bay	Bay	Bay	Sha	Sha	Sha	Sha	Sha	Sha	Sha	Het	Het	Bay	Sha	Sha
350	GSL.Activ.V.48	Bay	Sha	Sha	Sha	Sha	Sha	Sha	Bay	Sha	Bay	Bay	Bay	Bay	Bay	Bay	Bay	Sha	Sha	Sha	Sha	Sha	Sha	Sha	Sha	Sha	Sha	Het	Bay
