# Supplementary material for: Genetic Networks Controlling Structural Outcome of Glucosinolate Activation across Development
Source: PLoS Genet. 2008 Oct 24;4(10):e1000234. doi: 10.1371/journal.pgen.1000234 (PMC2565841; doi:10.1371/journal.pgen.1000234)
Supplement: Table S2 — Known and Putative Glucosinolate Activation Genes. Shown are the identified candidate genes for the different glucosinolate activation classes that contain a probeset on the Affymetrix ATH1 microarray. (0.03 MB XLS) [file pgen.1000234.s003.xls]

## Sheet: Sheet1
Supplemental Table 2. Known and Putative Glucosinolate Activation Genes.
Shown are the identified candidate genes for the different glucosinolate activation classes that contain a probeset on the Affymetrix ATH1 microarray.
Agi Locus Code	ATH1 Microarray Probe ID	Gene Name/Description	Homology Group
At5g25980	246880_s_at	TGG2	Myrosinase
At5g26000	246880_s_at	TGG1	Myrosinase
At5g48375	246880_s_at	TGG3	Myrosinase (psuedogene)
At3g09260	259009_at	PYK10	Myrosinase-like
At1g66280	260130_s_at	glycosyl hydrolase family 1 protein	Myrosinase-like
At1g52400	259640_at	BGL1	Myrosinase-like
At1g54040	263174_at	ESP	ESP
At3g16390	259381_s_at	jacalin lectin family	ESP-like
At3g16400	None	ATMLP-470	ESP-like
At2g33070	245161_at	jacalin lectin family protein	ESP-like
At3g16410	None	jacalin lectin family protein	ESP-like
At5g48180	248713_at	kelch repeat-containing protein	ESP-like
At3g07720	259228_at	kelch repeat-containing protein	ESP-like
At3g14210	257008_at	ESM1	ESM1
At1g54010	263153_s_at	myrosinase-associated protein	ESM1-like
At1g54020	263161_at	myrosinase-associated protein	ESM1-like
At1g54000	None	myrosinase-associated protein	ESM1-like
At3g14220	257072_at	GDSL-motif lipase/hydrolase family protein	ESM1-like
At1g54030	263156_at	GDSL-motif lipase family protein	ESM1-like
At1g52030	None	MBP2	MBP
At1g52040	265058_s_at	MBP1	MBP
At2g39330	266989_at	jacalin lectin family protein	MBP-like
At2g39310	266988_at	jacalin lectin family protein	MBP-like
At3g16470	259383_at	JR1	MBP-like
At3g16450	259384_at	jacalin lectin family protein	MBP-like
At3g21380	256815_at	myrosinases binding protein like protein	MBP-like
At3g16440	259328_at	ATMLP-300B	MBP-like
At3g16460	259327_at	jacalin lectin family protein	MBP-like
At2g25980	266838_at	jacalin lectin family protein	MBP-like
At1g33790	262001_at	jacalin lectin family protein	MBP-like
At1g52100	265051_at	jacalin lectin family protein	MBP-like
At1g60110	None	jacalin lectin family protein	MBP-like
At1g60095	None	jacalin lectin family protein	MBP-like
At1g57570	246402_at	jacalin lectin family protein	MBP-like
At5g35940	249675_at	jacalin lectin family protein	MBP-like
At5g35950	None	jacalin lectin family protein	MBP-like
At1g60130	264278_at	jacalin lectin family protein	MBP-like
At1g52000	265053_at	jacalin lectin family protein	MBP-like
At3g16420	None	PBP1	MBP-like
At3g16430	259382_s_at	jacalin lectin family protein	MBP-like
