# Supplementary material for: Genetic Networks Controlling Structural Outcome of Glucosinolate Activation across Development
Source: PLoS Genet. 2008 Oct 24;4(10):e1000234. doi: 10.1371/journal.pgen.1000234 (PMC2565841; doi:10.1371/journal.pgen.1000234)
Supplement: Table S3 — QTL for Glucosinolate Activation Traits. Main effect and DPG interaction provide the P value for the given QTL in relation to the listed trait. For the Epistasis analysis, 1 = a significant epistatic interaction at DPG30, 2 is for significance at DPG35, 3 is for significance at DPG42 and F is significant epistasis across all times. Allele substitution provides the estimated main effect of each QTL on the phenotype. (0.04 MB XLS) [file pgen.1000234.s004.xls]

## Sheet: Sheet1
Supplemental Table 3. QTL for Glucosinolate Activation Traits.
Main effect and DPG interaction provide the P value for the given QTL in relation to the listed trait. For the Epistasis analysis, 1 = a significant epistatic interaction at DPG30, 2 is for significance at DPG35, 3 is for significance at DPG42 and F is significant epistasis across all times. Allele substitution provides the estimated main effect of each QTL on the phenotype.
					QTL Detection in Given Experiment								Pairwise Assessment of Epistasis Using ANOVA between given QTL.
Chromosome	Marker	Trait	Nearest Marker	QTL Name	DPG30	DPG35	DPG42		Main Effect	DPG Interaction	Allele Substitution (Bay-Sha)/ Average			GSL.Activ.I.16	ESP	GSL.Activ.II.13	GSL.Activ.II.42	ESM1	GSL.Activ.III.64	GSL.Activ.IV.16	GSL.Activ.IV.55	GSL.Activ.V.18	GSL.Activ.V.48
1	3	Simple Nitrile Proportion	MSAT1.10	GSL.Activ.I.16		X			0.0458	NS	8.87952		GSL.Activ.I.16	--
1	6	Simple Nitrile Proportion	NGA128	ESP			X		< 0.001	< 0.001	21.4548		ESP		--
2	2	Simple Nitrile Proportion	MSAT2.38	GSL.Activ.II.13	X	X	X		< 0.001	0.042	-33.6226		GSL.Activ.II.13		3,F	--
2	5	Simple Nitrile Proportion	MSAT2.7	GSL.Activ.II.42		X			0.033	NS	-23.2896		GSL.Activ.II.42			F	--
3	2	Simple Nitrile Proportion	ATHCHIB2	ESM1		X	X		< 0.001	0.004	12.7537		ESM1		2,F		F	--
3	6	Simple Nitrile Proportion	MSAT3.18	GSL.Activ.III.64		X			NS	NS	9.98164		GSL.Activ.III.64						--
4	3	Simple Nitrile Proportion	NGA8	GSL.Activ.IV.16	X	X			NS	NS	-5.21462		GSL.Activ.IV.16			F			2	--
4	7	Simple Nitrile Proportion	MSAT4.9	GSL.Activ.IV.55	X		X		< 0.001	NS	-17.7188		GSL.Activ.IV.55								--
5	3	Simple Nitrile Proportion	MSAT5.14	GSL.Activ.V.18		X			0.003	0.04	19.7326		GSL.Activ.V.18		1,F							--
5	6	Simple Nitrile Proportion	MSAT5.9	GSL.Activ.V.48			X		0.001	0.033	16.7969		GSL.Activ.V.48										--
Chromosome	Marker	Trait	Nearest Marker	QTL	DPG30	DPG35	DPG42		Main Effect	Exp Interaction	Allele Sub			GSL.Activ..I.16	ESP	GSL.Activ..II.13	GSL.Activ..II.42	GSL.Activ..II.61	ESM1	GSL.Activ..III.64	GSL.Activ..IV.16	GSL.Activ..V.18
1	3	Epithionitrile Proportion	MSAT1.10	GSL.Activ.I.16		X			NS	NS	-13.2967		GSL.Activ.I.16	--
1	6	Epithionitrile Proportion	NGA128	ESP	X	X	X		< 0.001	< 0.001	-171.298		ESP	2,F	--
2	2	Epithionitrile Proportion	MSAT2.38	GSL.Activ.II.13	X	X	X		< 0.001	NS	-20.8933		GSL.Activ.II.13		1,2,3,F	--
2	5	Epithionitrile Proportion	MSAT2.7	GSL.Activ.II.42		X			NS	NS	-20.7465		GSL.Activ.II.42		2,F		--
2	7	Epithionitrile Proportion	MSAT2.22	GSL.Activ.II.61			X		NS	0.002	9.26024		GSL.Activ.II.61		3,F	3	F	--
3	2	Epithionitrile Proportion	ATHCHIB2	ESM1	X	X			< 0.001	0.002	-21.361		ESM1		1,2,3,F	1		3	--
3	6	Epithionitrile Proportion	MSAT3.18	GSL.Activ.III.64	X	X			0.002	NS	17.4934		GSL.Activ.III.64		1,F					--
4	3	Epithionitrile Proportion	NGA8	GSL.Activ.IV.16		X			NS	0.001	11.2806		GSL.Activ.IV.16	2,F	2						--
5	3	Epithionitrile Proportion	MSAT5.14	GSL.Activ.V.18		X			0.016	0.001	10.0406		GSL.Activ.V.18		2,F	F						--
Chromosome	Marker	Trait	Nearest Marker	QTL	DPG30	DPG35	DPG42		Main Effect	Exp Interaction	Allele Sub			GSL.Activ.I.16	ESP	GSL.Activ.II.13	GSL.Activ.II.42	ESM1	GSL.Activ.III.64	GSL.Activ.IV.16	GSL.Activ.IV.55	GSL.Activ.V.18	GSL.Activ.V.48
1	3	Butenyl Simple Nitrile Proportion	MSAT1.10	GSL.Activ.I.16		X			0.015	NS	11.09		GSL.Activ.I.16	--
1	6	Butenyl Simple Nitrile Proportion	NGA128	ESP	X		X		0.006	NS	-13.0193		ESP		--
2	2	Butenyl Simple Nitrile Proportion	MSAT2.38	GSL.Activ.II.13	X				NS	NS	-8.15885		GSL.Activ.II.13	F		--
2	5	Butenyl Simple Nitrile Proportion	MSAT2.7	GSL.Activ.II.42					NS	NS	-3.64411		GSL.Activ.II.42	F		F	--
3	2	Butenyl Simple Nitrile Proportion	ATHCHIB2	ESM1					NS	NS	-5.51931		ESM1		2			--
3	6	Butenyl Simple Nitrile Proportion	MSAT3.18	GSL.Activ.III.64					NS	NS	11.7955		GSL.Activ.III.64	2,F					--
4	3	Butenyl Simple Nitrile Proportion	NGA8	GSL.Activ.IV.16	X				0.037	NS	14.2151		GSL.Activ.IV.16	2,F						--
4	7	Butenyl Simple Nitrile Proportion	MSAT4.9	GSL.Activ.IV.55					NS	NS	23.9194		GSL.Activ.IV.55								--
5	3	Butenyl Simple Nitrile Proportion	MSAT5.14	GSL.Activ.V.18		X			NS	NS	23.7952		GSL.Activ.V.18		1	1						--
5	6	Butenyl Simple Nitrile Proportion	MSAT5.9	GSL.Activ.V.48					NS	NS	6.75104		GSL.Activ.V.48										--
Chromosome	Marker	Trait	Nearest Marker	QTL	DPG30	DPG35	DPG42		Main Effect	Exp Interaction	Allele Sub			GSL.Activ..I.16	ESP	GSL.Activ..II.13	GSL.Activ..II.61	GSL.Activ..II.43	ESM1	GSL.Activ..III.64	GSL.Activ..IV.16	GSL.Activ..V.18
1	3	Butenyl Epithionitrile Proportion	MSAT1.10	GSL.Activ.I.16					NS	NS	-35.1482		GSL.Activ.I.16	--
1	6	Butenyl Epithionitrile Proportion	NGA128	ESP	X	X	X		< 0.001	< 0.001	-144.585		ESP		--
2	2	Butenyl Epithionitrile Proportion	MSAT2.38	GSL.Activ.II.13					NS	NS	-21.6872		GSL.Activ.II.13			--
2	5	Butenyl Epithionitrile Proportion	MSAT2.7	GSL.Activ.II.42					NS	NS	-46.6849		GSL.Activ.II.42				--
2	7	Butenyl Epithionitrile Proportion	MSAT2.22	GSL.Activ.II.61					NS	NS	-9.39953		GSL.Activ.II.61					--
3	2	Butenyl Epithionitrile Proportion	ATHCHIB2	ESM1	X				NS	NS	-43.9974		ESM1		2				--
3	6	Butenyl Epithionitrile Proportion	MSAT3.18	GSL.Activ.III.64					NS	NS	-2.73813		GSL.Activ.III.64	2,F						--
4	3	Butenyl Epithionitrile Proportion	NGA8	GSL.Activ.IV.16					NS	NS	-29.1985		GSL.Activ.IV.16		2,F						--
5	3	Butenyl Epithionitrile Proportion	MSAT5.14	GSL.Activ.V.18		X			0.022	NS	-77.073		GSL.Activ.V.18		2,F							--
Chromosome	Marker	Trait	Nearest Marker	QTL	DPG30	DPG35	DPG42		Main Effect	Exp Interaction	Allele Sub			GSL.Activ.I.16	ESP	GSL.Activ.II.13	GSL.Activ.II.42	GSL.Activ.II.61	ESM1	GSL.Activ.III.64	GSL.Activ.IV.16	GSL.Activ.IV.55	GSL.Activ.V.18	GSL.Activ.V.48
1	3	4MSO Simple Nitrile Proportion	MSAT1.10	GSL.Activ.I.16					0.005	NS	-6.31116		GSL.Activ.I.16	--
1	6	4MSO Simple Nitrile Proportion	NGA128	ESP		X	X		< 0.001	< 0.001	-138.97		ESP		--
2	2	4MSO Simple Nitrile Proportion	MSAT2.38	GSL.Activ.II.13			X		NS	NS	-57.3894		GSL.Activ.II.13			--
2	5	4MSO Simple Nitrile Proportion	MSAT2.7	GSL.Activ.II.42					< 0.001	NS	-49.333		GSL.Activ.II.42				--
2	7	Butenyl Epithionitrile Proportion	MSAT2.22	GSL.Activ.II.61					0.002	NS	12.7249		GSL.Activ.II.61					--
3	2	4MSO Simple Nitrile Proportion	ATHCHIB2	ESM1					NS	NS	-22.0967		ESM1				F		--
3	6	4MSO Simple Nitrile Proportion	MSAT3.18	GSL.Activ.III.64					NS	NS	24.3638		GSL.Activ.III.64						F	--
4	3	4MSO Simple Nitrile Proportion	NGA8	GSL.Activ.IV.16					NS	NS	59.5602		GSL.Activ.IV.16								--
4	7	4MSO Simple Nitrile Proportion	MSAT4.9	GSL.Activ.IV.55					NS	NS	16.5479		GSL.Activ.IV.55	F				F				--
5	3	4MSO Simple Nitrile Proportion	MSAT5.14	GSL.Activ.V.18					NS	NS	38.2478		GSL.Activ.V.18	F			F	F	F	F			--
5	6	4MSO Simple Nitrile Proportion	MSAT5.9	GSL.Activ.V.48					NS	NS	-20.7684		GSL.Activ.V.48				F						F	--

## Sheet: Sheet2
_NAME_	MSAT1_10	NGA128	MSAT2_38	MSAT2_7	MSAT2_22	ATHCHIB2	MSAT3_18	NGA8	MSAT4_9	MSAT5_14	MSAT5_9
Mean_psimnitF	8.87952	21.4548	-33.6226	-23.2896	#DIV/0!	12.7537	9.98164	-5.21462	-17.7188	19.7326	16.7969
Mean_pepinitF	-13.2967	-171.298	-20.8933	-20.7465	9.26024	-21.361	17.4934	11.2806	#DIV/0!	10.0406	#DIV/0!
Mean_pisoF	3.00704	42.5992	7.61265	7.12058	-3.01095	4.14424	-5.73822	-1.86031	#DIV/0!	-4.04432	-3.59667
Mean_pbutnitF	11.09	-13.0193	-8.15885	-3.64411	#DIV/0!	-5.51931	11.7955	14.2151	23.9194	23.7952	6.75104
Mean_pepibutF	-35.1482	-144.585	-21.6872	-46.6849	-9.39953	-43.9974	-2.73813	-29.1985	#DIV/0!	-77.073	#DIV/0!
Mean_pbutisoF	4.66644	29.2554	6.36575	11.489	1.26463	9.41901	-2.07659	0.754108	#DIV/0!	6.39176	-0.0945891
Mean_pmsonitF	-6.31116	-138.97	-57.3894	-49.333	12.7249	-22.0967	24.3638	59.5602	16.5479	38.2478	-20.7684
