# Supplementary material for: Genetic Networks Controlling Structural Outcome of Glucosinolate Activation across Development
Source: PLoS Genet. 2008 Oct 24;4(10):e1000234. doi: 10.1371/journal.pgen.1000234 (PMC2565841; doi:10.1371/journal.pgen.1000234)
Supplement: Table S4 — Glucosinolate Activation with Allyl and Butenyl glucosinolates in the RILs. Phenotypic values for glucosinolate activation in the given RIL at the given day-post-germination (DPG). (0.75 MB XLS) [file pgen.1000234.s005.xls]

## Sheet: Sheet1
Supplemental Table 4. Glucosinolate Activation with Allyl and Butenyl glucosinolates in the RILs.
Phenotypic values for glucosinolate activation in the given RIL at the given day-post-germination (DPG).
		Allyl glucosinolate			Butenyl glucosinolate
RIL	DPG	Percent Simple Nitrile	Percent Isothiocyanate	Percent Epithionitrile	Percent Simple Nitrile	Percent Isothiocyanate	Percent Epithionitrile	T1G11	F21M12	MSAT1_10	NGA248	T27K12	NGA128	F5I14	MSAT1_13	MSAT1_5	MSAT2_5	MSAT2_38	MSAT2_36	MSAT2_41	MSAT2_7	MSAT2_10	MSAT2_22	NGA172	ATHCHIB2	MSAT3_19	MSAT3_32	MSAT3_21	MSAT3_18	MSAT4_39	MSAT4_8	NGA8	MSAT4_35	MSAT4_15	MSAT4_18	MSAT4_9	MSAT4_37	NGA225	NGA249	MSAT5_14	NGA139	MSAT5_22	MSAT5_9	MSAT5_12	MSAT5_19
1	30	3.30143	93.6138	3.08477				Bay		Bay	Bay	Bay	Bay	Bay	Bay	Bay	Bay	Bay	Bay	Sha	Sha	Sha	Sha		Sha	Sha	Sha	Bay	Bay			Bay	Bay	Bay		Bay	Bay	Sha	Sha	Sha	Sha	Sha	Sha	Sha	Bay
2	30	4.81364	87.2122	7.97412				Sha	Sha	Sha	Sha	Sha	Sha	Sha	Bay	Bay	Sha	Sha	Sha	Sha	Sha	Sha	Sha	Bay	Bay	Bay	Bay	Bay	Sha	Bay	Bay	Bay	Bay	Sha	Sha	Bay	Bay	Sha	Sha	Sha	Sha	Sha	Sha	Sha	Sha
4	30	4.2881	84.1468	11.5651				Sha	Sha	Sha	Sha	Sha	Sha	Sha	Bay	Bay	Sha	Sha	Sha	Bay	Bay	Bay	Bay	Bay			Sha	Sha	Sha	Sha	Sha	Sha	Sha	Sha	Sha	Sha	Sha	Sha	Sha	Bay	Bay	Bay	Sha	Sha	Sha
5	30	3.7977	87.5769	8.62536				Sha	Sha	Sha	Sha	Sha	Sha	Bay	Bay	Bay	Bay	Bay	Bay	Bay	Bay	Sha	Sha	Sha	Sha	Sha	Sha	Sha	Sha	Bay	Bay	Bay	Sha	Sha	Sha	Sha	Sha	Bay	Bay	Bay	Sha	Sha	Sha	Sha	Sha
6	30	4.37567	84.4117	11.2127	0.0734724	99.8531	0.0734724	Sha	Sha	Sha	Sha	Sha	Sha	Sha	Sha	Sha	Bay	Bay	Bay			Bay	Bay	Bay	Bay	Bay	Bay	Bay	Bay		Sha	Sha	Sha	Sha	Sha	Sha	Sha				Sha	Sha	Sha	Sha	Sha
7	30	4.64687	86.0773	9.27583				Bay	Bay	Sha	Sha	Sha	Sha	Sha	Sha	Sha	Bay	Bay	Sha	Sha	Sha	Sha	Bay	Bay	Bay	Sha	Sha	Bay	Bay	Bay	Bay	Sha	Sha	Sha	Sha	Sha	Bay	Bay	Bay			Bay		Sha	Sha
8	30	3.24352	93.5691	3.18739	0.0433544	99.9133	0.0433544	Sha	Sha	Sha	Sha	Sha	Bay	Bay	Bay	Sha	Bay	Bay	Sha	Sha	Sha	Sha	Sha	Sha	Sha	Sha	Sha	Sha	Sha	Sha	Bay	Sha	Sha	Sha	Sha	Sha	Sha	Sha	Sha	Sha	Sha	Bay	Bay	Bay	Bay
9	30	3.23697	93.8937	2.86936				Bay	Bay	Sha	Sha	Sha	Sha	Sha	Sha	Bay	Bay	Bay	Bay	Bay	Bay	Bay	Bay	Sha	Sha	Sha	Sha	Sha	Sha	Sha	Sha	Bay	Bay	Bay	Bay	Bay	Bay	Bay	Bay	Bay	Bay	Bay	Bay	Bay	Bay
10	30	4.65262	92.174	3.1734				Bay	Bay	Bay	Bay	Bay	Bay	Bay	Bay	Bay				Sha	Sha	Bay	Bay	Sha	Sha	Sha	Sha	Bay	Bay	Bay	Bay	Sha	Sha	Sha	Sha	Sha	Sha	Sha	Sha	Sha	Sha	Bay	Bay	Sha	Sha
11	30	3.47933	91.5007	5.01998	0.0307646	87.8841	12.0851	Sha	Sha	Bay	Sha	Sha	Sha	Sha	Sha	Sha	Bay	Bay	Bay	Bay	Bay	Bay	Bay	Bay	Bay	Bay	Sha	Sha	Sha	Sha	Sha			Bay	Bay	Bay	Bay	Sha	Sha	Sha	Sha	Bay	Bay	Sha	Sha
12	30	4.91574	76.9002	18.1841				Bay	Bay	Bay	Bay	Bay	Sha	Sha	Sha	Sha	Bay	Sha	Sha	Sha	Sha	Sha	Sha	Sha	Sha	Sha	Sha	Sha	Sha	Bay	Bay	Bay	Bay	Bay	Bay	Bay	Bay	Bay	Bay	Bay	Bay	Bay	Bay	Bay	Bay
14	30	4.15996	78.5592	17.2808				Bay	Bay	Bay	Bay	Bay	Sha	Sha	Sha	Bay	Bay	Bay	Bay	Bay	Bay	Bay	Bay	Sha	Sha	Sha	Sha	Sha	Sha	Bay	Bay	Bay	Bay	Bay	Bay	Bay	Bay	Bay	Bay	Bay	Bay	Bay	Bay	Bay	Bay
16	30	4.48294	83.8165	11.7005				Bay	Sha	Sha	Sha	Sha	Sha	Sha	Sha	Sha	Sha	Sha	Bay	Bay	Bay	Bay	Bay	Bay	Bay	Bay	Bay	Bay	Sha	Sha	Bay	Bay	Bay	Bay	Bay	Bay	Bay		Bay	Sha	Bay	Bay	Bay	Bay	Bay
18	30	3.8049	93.634	2.56111				Sha	Sha	Sha	Bay	Bay	Bay	Bay	Bay	Bay	Bay	Bay	Sha	Sha	Bay	Bay	Sha	Bay	Bay	Bay	Bay	Bay	Sha		Bay	Sha	Sha	Sha	Sha	Sha	Sha		Sha	Bay	Bay	Bay	Bay	Bay	Bay
19	30	3.97336	92.7435	3.28317				Sha	Sha	Sha	Sha	Bay	Bay	Bay	Bay	Bay	Bay	Bay	Sha	Sha	Sha	Sha	Sha	Sha	Bay	Bay	Bay	Bay	Bay	Sha	Sha	Bay	Bay	Bay	Sha	Sha	Sha	Sha	Sha	Bay	Bay	Bay	Bay	Bay	Bay
20	30	3.31916	89.2596	7.42124	0.0320405	83.7751	16.1929	Bay	Sha	Sha	Sha	Sha	Sha	Sha		Sha	Bay	Bay	Bay	Bay	Bay	Bay	Bay	Sha	Sha	Sha	Sha	Sha	Sha	Sha	Sha	Sha	Sha	Sha	Sha	Sha	Sha	Sha	Sha	Sha	Sha	Bay	Bay	Bay	Bay
22	30	5.34888	66.6749	27.9763				Bay	Bay	Bay	Sha	Sha	Sha	Sha	Sha	Sha	Bay	Sha	Bay	Sha	Sha	Sha	Sha	Sha	Sha	Sha	Sha	Bay	Bay	Bay	Bay	Bay	Bay	Bay	Bay	Bay	Bay	Bay	Bay	Sha	Sha	Sha	Bay	Bay	Bay
23	30	4.41665	86.7859	8.79742				Bay	Bay	Bay	Bay	Sha	Sha	Sha	Sha	Sha	Sha	Sha	Sha	Sha	Bay	Bay	Bay		Sha	Bay	Bay	Bay	Bay	Bay	Bay	Sha	Sha	Sha	Sha	Sha	Sha	Bay	Bay	Bay	Bay	Bay	Bay	Bay	Bay
24	30	3.33969	91.8894	4.77095	0.036022	82.4273	17.5367	Bay	Bay	Bay	Bay	Sha	Sha	Sha	Sha	Sha	Sha	Sha	Bay	Sha	Sha	Bay	Bay	Sha	Sha	Sha	Sha	Sha	Bay	Sha	Sha	Sha	Sha	Sha	Sha	Sha	Sha	Sha	Sha	Sha	Sha	Sha	Sha	Bay	Bay
25	30	3.41258	91.5612	5.02617	0.0448541	99.9103	0.0448541	Bay	Bay	Sha	Sha	Sha	Sha	Bay	Bay	Bay	Bay		Bay	Bay	Sha	Bay	Bay	Sha	Sha		Sha	Bay	Sha	Sha	Sha	Sha	Sha	Sha	Sha	Sha	Sha	Sha	Sha	Sha	Sha	Sha	Sha	Sha	Bay
27	30	3.84095	85.6676	10.4914	0.0251851	84.8962	15.0787	Sha	Sha	Sha	Sha	Sha	Sha	Sha	Sha	Sha	Sha	Sha	Sha	Sha	Sha	Sha	Sha	Sha	Sha	Sha	Sha	Bay	Bay	Bay	Bay	Sha	Sha	Bay	Bay	Bay	Bay	Sha	Sha	Sha	Sha	Sha	Bay	Bay	Bay
28	30	3.03684	95.32	1.64312				Sha	Sha	Sha		Sha	Sha	Sha	Bay	Bay	Sha	Sha	Sha	Sha	Sha	Sha	Sha	Bay	Bay	Bay	Bay	Bay	Bay	Bay	Bay	Bay	Bay	Bay	Bay	Bay	Bay	Bay	Bay	Bay	Bay	Bay	Bay	Bay
30	30	3.75898	93.2006	3.04044				Sha	Sha	Sha	Bay	Bay	Bay	Bay	Bay	Bay	Sha	Bay	Sha	Bay	Bay	Bay	Sha	Bay	Bay	Bay	Sha	Sha	Bay	Sha	Sha	Bay	Bay	Bay	Bay	Bay	Bay	Sha	Sha	Sha	Sha	Sha	Bay	Sha	Sha
31	30	3.82145	85.9386	10.24				Bay	Bay	Bay	Bay	Bay	Sha	Sha	Sha	Sha	Bay	Bay	Bay	Bay	Bay	Bay	Bay	Bay	Sha	Sha	Sha	Bay	Bay	Sha	Sha	Sha	Sha	Sha	Sha	Bay	Bay	Bay	Bay	Bay	Bay	Bay	Bay	Bay	Sha
32	30	4.35164	92.3416	3.30678				Sha	Sha	Sha	Sha	Bay	Bay	Bay	Bay	Bay	Sha	Sha	Sha	Sha	Sha	Sha	Bay	Bay	Bay	Bay	Bay	Sha	Sha	Bay	Bay	Bay	Bay	Sha	Sha			Sha	Bay	Bay	Bay	Sha	Sha	Sha	Sha
33	30	3.58368	86.8942	9.52217				Bay	Bay	Bay	Bay	Bay	Sha				Bay	Bay	Bay	Bay	Bay	Bay	Bay	Sha	Sha	Sha	Bay	Bay		Bay	Bay	Bay	Bay	Bay	Bay	Sha	Sha	Sha	Sha	Sha	Sha		Sha	Bay	Bay
34	30	4.34571	86.785	8.86928				Bay	Bay	Bay	Sha	Sha	Sha	Sha	Sha	Bay	Sha	Sha	Sha	Sha	Sha	Sha	Sha	Sha	Sha	Bay	Sha	Sha	Sha	Bay	Bay	Sha	Sha	Sha	Sha	Sha	Sha	Sha	Sha	Sha	Sha		Sha	Sha	Sha
36	30	4.16099	93.2574	2.58163					Bay	Bay		Bay	Bay	Bay	Bay	Bay	Bay	Bay	Bay	Bay	Bay	Bay	Bay	Bay	Bay	Bay	Bay	Sha		Bay	Bay	Bay	Sha	Sha	Sha	Sha	Bay	Bay	Bay	Bay	Sha	Sha		Sha	Sha
37	30	3.96494	85.7232	10.3118				Sha	Bay	Bay	Bay	Sha	Sha	Sha	Sha	Sha	Bay	Bay	Sha	Sha	Sha	Sha	Sha	Sha	Sha	Sha	Sha	Sha	Bay	Bay	Bay	Bay	Bay	Bay	Sha	Sha	Sha	Bay	Bay	Bay	Bay	Bay	Bay	Sha	Sha
38	30	4.90922	88.1506	6.94018	0.0256876	86.6475	13.3268	Sha	Sha	Sha	Sha	Sha	Sha	Sha	Sha	Sha	Sha	Sha	Sha	Bay	Bay	Bay	Bay	Sha	Bay	Bay	Sha	Sha	Sha	Sha	Sha	Sha	Sha	Bay	Bay	Bay		Sha	Sha	Sha	Sha	Bay	Bay	Bay
39	30	3.54681	93.4592	2.99398	0.0284412	99.9431	0.0284412	Bay	Bay	Bay	Bay	Bay	Bay	Sha	Sha	Sha	Bay	Bay	Bay	Bay	Bay	Bay	Bay	Sha	Sha	Sha	Sha	Bay	Bay	Sha	Sha				Bay	Sha		Sha	Sha	Sha	Sha	Sha	Bay	Bay	Bay
40	30	4.40775	88.8765	6.71576	0.0336043	87.2338	12.7326	Bay	Bay	Sha	Sha	Sha	Sha	Sha	Sha	Bay	Bay	Bay	Sha	Sha	Sha	Sha	Sha	Sha	Bay	Sha	Sha	Sha	Sha	Sha	Sha	Sha	Sha	Sha	Sha	Sha		Sha	Sha	Sha	Sha	Sha	Sha	Bay	Bay
41	30	3.76204	82.1571	14.0809				Sha	Sha	Sha	Sha	Sha	Sha	Sha	Sha	Sha	Bay	Bay	Bay	Bay	Bay	Bay	Bay	Bay	Bay	Bay	Sha	Sha	Sha	Bay	Bay	Bay	Bay	Bay	Bay	Bay	Sha	Sha	Sha		Sha	Bay	Bay	Bay
42	30	3.70455	92.7177	3.57775				Sha	Sha	Sha	Sha	Sha	Sha	Sha	Sha	Bay	Bay	Bay	Bay	Bay	Bay	Bay	Sha	Bay	Bay	Sha	Sha	Bay	Bay	Sha	Sha	Sha	Sha	Sha	Sha	Sha	Bay	Sha	Sha	Bay	Sha	Sha	Sha	Sha	Sha
43	30	3.50079	92.73	3.76926	0.042437	99.9151	0.042437	Sha	Sha	Sha	Bay	Bay	Bay	Bay	Bay	Sha	Sha	Sha	Sha	Sha	Bay	Bay	Bay	Sha	Sha	Sha	Sha	Sha	Sha	Sha	Sha	Sha	Bay	Bay	Bay	Bay	Sha	Sha	Sha	Sha	Sha	Sha	Sha	Sha	Bay
44	30	5.63281	77.6239	16.7433				Sha	Sha	Bay	Bay	Bay			Sha	Sha	Sha	Sha	Bay	Bay	Bay	Bay	Bay	Sha	Sha	Bay	Bay	Bay	Bay	Bay	Bay	Bay	Bay	Bay	Sha	Sha	Bay	Sha	Sha	Sha	Sha	Bay	Bay	Bay	Sha
45	30	4.21343	82.3804	13.4061				Bay	Sha	Sha	Sha	Sha		Bay	Bay	Sha	Bay	Bay	Bay	Bay	Bay	Sha	Sha	Bay	Bay	Sha	Bay	Bay	Bay	Bay	Bay	Bay	Sha	Bay	Bay	Bay	Sha	Sha	Sha	Sha	Sha	Sha	Sha	Sha	Sha
46	30	3.64957	92.8444	3.50603				Sha		Sha	Bay	Sha	Bay	Bay	Bay	Bay	Bay	Bay	Bay	Bay	Bay	Bay	Sha	Bay	Bay	Sha	Sha	Sha	Sha	Bay	Bay	Bay	Bay	Bay	Bay	Bay	Bay	Sha	Sha	Sha	Sha	Sha	Sha	Bay	Sha
47	30	3.82578	92.7585	3.41573	0.0286656	99.9427	0.0286656	Bay	Bay	Bay	Bay	Bay	Bay	Bay	Bay	Sha	Sha	Sha	Bay	Bay	Bay	Bay	Sha	Sha	Sha	Sha	Sha	Bay	Bay	Sha	Sha	Sha	Sha	Sha	Sha	Bay	Bay	Sha	Sha	Sha	Sha	Sha	Sha	Sha
48	30	4.83422	91.5552	3.61062				Bay	Bay	Bay	Bay	Bay	Bay	Bay	Bay	Sha	Sha	Sha	Sha	Sha	Sha	Sha	Bay	Sha	Sha	Sha	Sha	Sha	Sha	Bay	Bay	Bay	Bay	Bay	Bay		Sha	Sha	Sha	Sha	Sha	Bay	Bay	Sha	Bay
49	30	4.57145	74.0131	21.4154				Bay	Bay	Sha	Bay	Bay	Sha	Sha	Sha	Sha	Sha	Sha	Sha	Bay	Bay	Bay	Bay	Bay	Bay	Sha	Sha	Sha	Sha	Bay	Bay	Bay	Bay	Bay	Sha	Sha	Bay	Sha	Sha	Bay	Bay	Bay	Bay	Bay	Bay
50	30	3.62663	89.6901	6.68328				Sha	Sha	Sha	Sha	Sha	Sha	Sha	Sha	Sha	Sha	Bay	Bay	Bay	Bay	Bay	Bay	Sha	Bay	Bay	Bay	Sha	Sha	Sha	Sha	Sha	Sha	Sha	Sha	Sha	Sha	Bay	Bay	Bay	Bay	Bay	Sha	Sha	Sha
51	30	4.44315	86.9559	8.60094				Sha	Sha	Sha	Sha	Sha	Sha	Sha	Bay	Bay	Sha	Sha	Sha	Sha	Sha	Sha	Sha	Bay	Bay	Sha	Sha	Sha	Sha	Sha	Sha	Bay	Bay	Bay	Bay		Sha	Sha	Sha	Bay	Bay	Bay	Bay	Bay	Bay
52	30	4.75731	79.7715	15.4712	10.4111	72.3833	17.2056	Sha	Sha	Sha	Sha	Sha	Sha	Bay	Bay	Bay	Sha	Sha	Bay	Bay	Bay	Bay	Bay	Bay	Bay	Sha	Sha	Sha	Sha	Sha	Sha	Sha	Sha	Sha	Sha	Sha	Sha	Sha	Sha	Sha	Sha	Sha	Sha	Sha	Sha
53	30	5.07242	91.2974	3.63023				Sha	Sha	Bay	Bay	Bay	Bay	Bay	Bay	Bay	Sha	Sha	Sha	Bay	Sha	Sha	Sha	Sha	Sha	Bay	Bay	Bay	Bay	Bay	Bay	Sha	Sha	Sha	Sha	Sha	Bay	Bay	Bay	Bay	Bay	Bay	Sha	Bay	Bay
54	30	4.49136	73.0545	22.4541				Sha	Sha	Sha	Bay	Sha	Sha	Sha		Sha	Sha	Sha	Sha	Bay	Bay	Bay	Bay	Sha	Sha	Sha	Bay	Bay	Bay	Bay	Bay	Bay	Bay	Bay	Bay	Bay	Bay	Bay	Bay	Bay	Bay	Bay	Bay	Bay	Bay
55	30	5.74291	90.5362	3.72093	0.0173102	99.9654	0.0173102	Sha	Bay	Bay	Bay	Sha	Bay	Bay	Bay	Sha			Bay	Bay	Bay	Bay	Sha	Bay	Bay	Bay	Sha	Sha	Sha	Sha	Sha	Sha	Sha	Sha	Sha	Bay	Bay	Sha	Sha	Sha	Sha	Sha	Sha	Sha
56	30	3.84398	92.6792	3.47681				Bay	Bay	Bay	Bay	Sha	Bay	Bay	Bay	Bay	Bay	Bay	Bay	Bay	Bay	Bay	Bay	Sha	Sha	Sha	Sha	Sha	Sha	Bay	Bay	Sha	Sha	Sha	Sha	Sha	Bay	Bay	Bay	Bay	Bay	Sha	Sha	Sha	Sha
57	30	4.31948	92.0909	3.58959				Sha	Sha	Sha	Bay	Bay	Bay	Bay	Sha	Bay	Sha	Sha	Sha	Sha	Sha	Sha	Sha	Bay	Bay	Sha	Bay	Bay	Bay	Bay	Bay	Bay	Bay	Bay	Sha		Sha	Sha	Sha	Bay	Bay	Bay	Bay	Sha	Sha
58	30	4.3102	85.5419	10.1479				Sha	Sha	Sha	Sha	Sha	Sha	Sha	Sha	Bay	Bay	Bay	Bay	Bay	Bay	Bay	Bay	Sha	Sha	Sha	Sha	Bay	Bay	Bay	Bay	Sha	Sha	Sha	Sha	Sha	Sha	Bay	Bay	Bay	Bay	Bay	Bay	Bay	Sha
59	30	4.09465	88.4488	7.45658	0.0425905	99.9148	0.0425905	Bay	Bay	Bay	Bay	Sha	Sha	Bay	Bay	Bay	Sha	Sha	Sha	Sha	Sha	Sha	Sha	Sha	Sha	Sha	Sha	Bay	Sha	Bay	Bay	Sha	Sha	Sha	Sha	Sha	Sha	Bay	Sha	Sha	Sha	Sha	Sha	Sha	Bay
60	30	4.73612	91.0372	4.22665							Sha	Bay	Bay	Sha	Sha	Sha	Sha	Sha	Sha	Sha	Sha	Sha	Bay	Sha	Sha	Sha	Bay		Bay	Bay	Bay	Bay	Bay	Bay	Sha		Sha	Bay	Bay		Sha		Sha	Sha	Sha
61	30	4.02358	92.6365	3.33995				Bay	Bay	Bay	Bay	Bay	Bay	Bay	Sha	Bay	Sha	Bay		Bay	Bay	Bay	Bay	Bay	Bay	Sha	Bay	Bay	Bay	Bay	Bay	Bay	Bay	Bay	Sha	Sha	Bay	Sha	Sha	Sha	Sha	Sha	Sha	Sha	Sha
62	30	2.88532	94.0089	3.10578				Sha	Sha	Bay	Bay	Bay	Bay	Bay	Bay	Bay	Bay	Bay	Bay	Bay	Bay	Bay	Bay	Sha	Sha	Sha	Bay	Bay	Bay	Bay	Bay	Bay	Bay	Bay	Bay	Bay	Sha	Sha	Sha	Bay	Bay	Sha	Bay	Bay	Bay
63	30	4.35739	85.9788	9.66383				Bay	Sha	Sha	Sha		Sha	Bay	Bay	Bay	Sha	Sha	Sha	Sha	Sha	Bay	Bay	Sha	Bay	Bay	Sha	Sha	Sha	Bay	Bay	Bay	Bay	Bay	Bay	Bay	Bay	Sha	Sha	Sha	Sha		Sha	Bay	Bay
64	30	4.10569	92.2206	3.67373				Bay	Bay	Bay	Bay	Sha	Bay	Bay	Bay	Sha	Sha	Sha	Sha	Sha	Sha	Sha	Bay	Sha	Sha	Sha	Sha	Sha	Sha	Bay	Bay	Sha	Sha	Bay	Bay	Bay	Bay	Sha	Sha	Sha		Bay	Bay	Bay	Bay
66	30	3.88148	89.838	6.28053				Bay	Bay	Bay	Sha	Sha	Sha	Sha	Sha	Sha	Sha	Bay	Bay	Bay	Bay	Bay	Bay	Bay	Bay	Sha	Sha	Sha	Sha	Sha	Sha	Sha	Sha	Sha	Bay	Bay	Bay	Bay	Bay	Bay	Bay	Bay	Bay	Bay	Bay
67	30	3.71956	89.948	6.33246				Sha	Sha	Sha	Bay	Bay	Sha	Sha	Sha	Sha	Sha	Bay	Bay	Bay	Bay	Bay	Bay	Sha	Sha	Bay	Bay	Bay	Sha	Sha	Sha	Sha	Sha	Sha	Sha	Bay	Sha	Sha	Sha	Bay	Bay	Bay	Bay	Sha	Sha
68	30	4.40484	92.6457	2.9495						Bay	Bay	Bay			Sha	Sha	Sha	Sha	Sha	Sha	Sha	Sha	Sha	Sha	Sha	Bay	Bay	Bay	Bay	Sha	Sha	Sha	Sha	Sha	Sha	Sha	Sha	Sha	Sha	Bay	Bay	Bay	Bay	Sha	Sha
69	30	3.34269	86.8328	9.82456	0.015659	82.6144	17.3699	Bay	Bay	Bay	Bay	Sha	Sha	Bay	Bay	Bay	Bay	Bay	Bay	Sha	Sha	Sha	Sha	Sha	Sha	Bay	Bay	Bay	Sha	Bay	Bay	Sha	Sha	Sha	Sha	Sha	Sha	Bay	Bay	Sha	Sha	Sha	Sha	Sha	Sha
71	30	4.87671	68.3022	26.8211				Bay	Bay		Sha	Sha	Sha	Sha	Sha	Bay	Bay	Bay	Bay	Bay	Bay	Bay	Bay	Sha	Sha	Sha	Sha	Bay	Bay	Sha	Sha	Sha	Sha	Sha	Bay	Bay	Sha	Bay	Bay	Bay	Bay	Sha	Bay	Bay	Bay
72	30	5.71311	79.274	15.0129				Sha	Sha	Sha		Sha	Sha	Sha	Sha		Sha	Sha	Sha	Sha	Sha	Sha	Sha	Bay	Bay	Bay	Bay	Bay	Bay	Bay	Bay	Bay	Bay	Sha	Bay	Bay	Bay			Sha	Sha	Sha	Bay
73	30	4.99652	91.9804	3.02311	0.0267958	99.9464	0.0267958	Sha	Bay	Bay	Bay	Bay	Bay	Bay	Bay	Sha	Bay	Bay	Bay	Bay	Sha	Bay	Sha	Bay	Bay	Sha	Bay	Bay	Sha	Sha	Sha	Sha	Sha	Sha	Sha	Sha	Sha	Sha	Sha	Sha	Sha	Sha	Sha	Sha	Bay
74	30	4.13808	86.8443	9.01766				Sha	Sha	Bay		Sha	Sha	Sha	Sha	Sha	Sha	Bay	Bay	Bay	Bay	Sha	Sha	Bay	Bay	Bay	Sha	Sha	Sha	Bay	Bay	Bay	Bay	Bay	Bay	Bay	Bay	Sha	Sha	Sha	Sha	Sha	Bay	Bay	Bay
75	30	6.74639	89.7465	3.50708				Bay	Bay	Bay	Bay	Bay	Bay	Bay	Bay	Bay	Bay	Sha	Sha	Sha	Sha	Bay	Bay	Sha	Sha	Sha	Bay	Bay	Sha	Bay	Bay	Bay	Bay	Bay	Bay	Bay	Bay	Bay	Bay	Bay	Bay	Bay	Bay	Bay	Bay
76	30	4.94237	91.6174	3.44027				Sha	Sha	Bay	Bay	Bay	Bay	Bay	Bay	Bay	Bay	Bay	Bay	Bay	Bay	Sha	Sha	Bay	Bay	Bay	Bay	Bay	Bay	Bay	Bay	Bay	Bay	Bay	Bay	Bay	Bay	Bay	Bay	Bay	Bay	Bay	Bay	Bay	Bay
77	30	4.29502	92.4445	3.26049				Bay	Bay	Bay	Bay	Bay	Bay	Bay	Bay	Bay	Sha	Sha	Bay	Bay	Bay	Sha	Sha	Sha	Sha	Sha	Sha	Sha	Sha	Sha	Sha	Bay	Bay	Sha	Sha			Sha	Sha	Sha	Sha	Sha	Sha	Sha	Sha
78	30	5.36033	79.1165	15.5232				Sha	Sha	Bay	Bay	Bay	Sha	Bay	Bay	Bay	Bay	Sha	Sha	Sha	Sha	Sha	Sha	Sha	Sha	Sha	Bay	Bay	Bay	Bay	Bay	Bay	Sha	Sha	Sha	Bay	Bay	Sha	Sha	Sha	Sha	Sha	Sha	Sha	Bay
80	30	3.77326	94.7258	1.50091	0.0759393	99.8481	0.0759393	Sha	Sha	Sha	Sha	Sha	Sha	Sha	Sha	Sha		Bay	Bay	Bay	Bay	Bay	Bay	Bay	Bay	Bay	Bay	Bay	Sha	Sha	Sha	Sha	Sha	Bay	Bay	Bay	Bay	Sha	Sha	Sha	Sha	Sha	Sha	Bay	Bay
81	30	4.97924	82.9722	12.0485				Sha	Sha	Bay	Bay	Sha	Sha	Sha	Sha	Bay	Bay	Bay	Sha	Sha	Sha	Sha	Sha	Bay	Bay	Bay	Bay	Bay	Bay	Bay	Bay	Sha	Sha	Sha	Sha	Sha	Bay	Bay	Bay	Bay	Bay	Bay	Bay	Sha	Sha
82	30	3.65884	93.3157	3.02542				Bay	Bay	Bay	Bay	Bay			Sha	Sha	Bay	Bay	Bay	Bay	Bay	Bay	Bay	Sha	Sha	Sha	Bay	Bay	Bay	Bay	Bay	Bay	Bay	Bay	Bay	Bay	Bay	Bay	Bay	Bay	Bay	Bay	Bay	Bay	Bay
83	30	4.52824	95.4718	2.90786e-06				Bay	Sha	Bay	Bay	Bay	Bay			Bay	Sha	Bay	Bay	Bay	Bay	Sha	Sha	Sha	Sha	Sha	Bay	Sha	Sha	Bay	Bay	Bay	Bay	Sha	Sha	Sha	Bay	Bay	Bay	Bay	Bay	Bay	Bay	Bay	Bay
84	30	5.36554	79.4713	15.1632	0.0270774	81.908	18.065	Bay	Bay	Bay	Bay	Sha	Sha	Sha	Sha	Sha	Bay	Bay	Sha			Bay	Bay	Bay	Bay	Bay	Bay	Bay	Bay	Sha	Sha	Sha	Sha	Sha	Bay	Sha	Bay	Sha	Sha	Sha	Sha	Sha	Sha	Sha	Bay
85	30	6.33044	71.4229	22.2466				Sha	Sha	Sha	Sha	Sha	Sha	Sha	Sha	Sha	Bay	Sha	Sha	Bay	Bay	Bay	Bay	Bay	Bay	Bay		Bay	Bay	Bay	Bay	Bay	Bay	Bay	Bay	Bay	Bay	Bay	Bay	Bay	Bay	Sha	Sha	Bay	Bay
86	30	4.98197	77.2475	17.7705				Bay	Bay	Sha	Sha	Sha	Sha	Sha	Bay	Sha	Sha	Sha	Sha	Bay	Bay	Bay	Bay	Sha	Sha	Sha	Bay	Bay	Bay	Sha	Sha	Sha	Sha	Sha	Sha	Sha	Sha	Bay	Bay	Bay	Bay	Bay	Bay	Bay	Bay
87	30	4.79413	92.0515	3.15436				Bay	Bay	Bay	Bay	Bay	Bay	Bay	Bay	Bay	Bay	Bay	Bay	Bay	Bay	Bay	Bay	Bay	Bay	Bay	Sha	Sha	Bay	Bay	Bay	Sha	Sha	Sha	Sha	Sha	Sha	Bay	Bay	Bay	Bay	Bay	Bay	Sha	Sha
88	30	3.84153	92.5791	3.57942				Bay	Bay	Sha	Sha	Bay	Bay	Sha	Sha	Sha	Bay	Bay	Bay	Bay	Bay	Bay	Bay	Bay	Sha	Sha	Sha	Sha	Sha	Bay	Bay	Bay	Sha	Sha	Sha	Sha	Sha	Sha	Sha	Sha	Sha	Sha	Sha	Bay	Bay
89	30	4.66389	81.6945	13.6416				Bay	Sha	Sha	Sha	Sha	Sha	Sha	Sha	Sha	Bay	Bay	Bay	Bay	Bay	Bay	Bay	Sha	Sha	Bay	Bay	Bay	Bay	Bay	Bay	Bay	Bay	Bay	Bay	Bay	Bay	Sha	Sha	Bay	Bay	Bay	Bay	Bay	Bay
90	30	6.84155	67.1003	26.0581				Bay	Bay	Bay	Bay	Bay	Sha	Sha	Sha	Sha	Bay	Bay	Bay	Bay	Bay	Bay	Bay	Bay	Bay	Bay	Bay	Bay	Bay	Bay	Bay	Bay	Sha	Bay		Sha	Bay	Bay	Sha	Sha	Sha	Sha	Sha	Sha	Sha
91	30	5.39805	79.4222	15.1797	0.0285866	80.5095	19.4619	Bay	Bay	Bay	Bay	Sha	Sha	Sha	Sha	Sha	Bay	Sha	Sha	Sha	Sha	Bay	Bay	Bay	Bay	Bay	Bay	Bay		Sha		Sha	Sha	Sha	Sha	Sha	Sha	Sha	Sha	Sha	Sha	Sha	Bay	Bay	Bay
92	30	4.06345	92.9947	2.94189				Bay	Bay	Bay	Sha	Sha	Bay	Bay	Bay	Bay	Bay	Bay	Bay	Sha	Bay	Sha	Bay	Sha	Sha	Sha	Sha	Sha	Bay	Bay	Bay	Bay	Bay	Bay	Sha	Bay	Sha	Sha	Sha	Sha	Sha	Bay	Bay	Sha	Bay
93	30	5.10849	77.1464	17.7451				Bay	Bay	Bay	Sha	Sha	Sha	Sha	Sha	Sha	Sha	Sha	Sha	Sha	Sha	Sha	Sha	Sha	Sha	Sha	Bay	Bay	Sha	Bay	Bay	Bay	Bay	Sha	Sha		Sha	Sha	Sha	Sha	Sha	Bay			Sha
94	30	3.98873	91.4109	4.60037	0.048748	99.9025	0.048748	Sha	Sha	Sha	Bay	Sha	Sha	Bay	Bay	Bay	Sha	Sha	Sha	Sha	Bay	Bay	Bay	Sha	Sha	Bay	Bay	Bay	Sha	Sha	Sha	Sha	Sha	Bay	Sha	Sha	Bay	Sha	Sha	Sha	Sha	Sha	Sha	Sha	Bay
95	30	4.87648	91.3023	3.82121				Sha	Sha	Sha	Sha	Sha	Bay	Bay	Bay	Bay	Sha	Sha	Sha	Sha	Sha	Sha	Sha	Sha	Sha	Sha	Sha	Sha	Sha	Bay	Bay	Bay	Bay	Bay	Bay	Bay	Sha	Bay	Sha	Bay	Bay	Bay	Bay	Bay	Bay
96	30	5.30141	90.8623	3.83625				Bay	Bay	Bay	Bay	Bay	Bay	Bay	Bay	Bay			Bay	Bay	Bay	Bay	Bay	Sha	Sha	Bay	Bay	Bay	Bay	Sha	Sha	Sha	Bay	Sha	Sha	Sha	Sha	Bay	Bay	Bay	Bay	Bay	Bay	Sha	Sha
97	30	5.22978	87.2688	7.50146				Sha	Sha	Bay	Sha	Sha	Sha	Sha	Sha	Sha	Sha	Sha	Sha	Sha	Sha	Sha	Sha	Bay	Bay	Sha	Sha	Sha	Bay	Bay	Bay	Bay	Sha	Sha	Sha	Sha	Bay	Bay	Bay	Bay	Sha	Bay	Bay	Sha	Sha
98	30	4.57615	92.6539	2.76993				Bay		Sha	Bay	Bay	Bay	Bay	Bay	Bay	Bay	Bay	Bay	Bay	Sha	Sha	Sha	Bay	Sha	Sha	Bay	Bay	Sha	Bay	Bay	Bay	Bay	Bay	Bay	Sha	Sha	Bay	Bay	Sha	Sha		Bay	Bay	Sha
99	30	5.49262	91.3647	3.14272				Sha	Bay	Bay	Bay	Bay		Sha	Sha	Sha	Sha	Sha	Sha	Bay	Bay	Bay	Bay	Bay	Bay	Bay	Bay	Bay	Bay	Bay	Bay	Bay	Bay	Sha	Bay	Sha	Sha	Sha	Sha	Sha	Sha	Sha	Bay	Bay	Bay
100	30	3.90917	93.1988	2.89204				Bay	Bay	Bay	Bay	Bay	Bay	Bay	Bay		Bay	Bay	Bay	Bay	Bay	Bay	Bay	Sha	Sha	Bay	Bay	Bay	Bay	Sha	Sha	Sha	Sha	Sha	Sha	Sha	Sha	Sha	Sha	Sha	Bay	Bay	Bay	Sha	Bay
101	30	5.46603	91.0856	3.44833				Bay	Bay	Bay	Bay	Bay	Bay	Bay	Bay	Bay	Sha	Sha	Sha	Sha	Sha	Sha	Sha	Sha	Sha	Sha	Bay	Bay	Bay	Sha	Sha	Sha	Sha	Bay	Bay	Bay	Bay	Bay	Bay	Bay	Bay	Bay	Bay	Bay	Bay
102	30	3.96414	91.686	4.34987				Sha	Sha	Sha	Sha	Sha	Sha	Sha	Sha	Sha	Sha		Bay	Bay	Bay	Sha	Sha	Sha	Sha	Bay	Sha	Sha	Sha	Bay	Bay	Sha	Sha	Sha	Sha	Sha	Sha	Sha	Bay	Sha	Sha	Bay	Bay	Bay	Bay
103	30	4.26667	87.9398	7.79352				Sha	Sha	Sha	Sha	Sha	Sha	Sha	Sha	Bay	Bay	Bay	Bay	Bay	Bay	Bay	Bay	Sha	Sha	Sha	Sha	Sha	Bay	Bay	Bay	Sha	Sha	Sha	Sha	Sha	Sha	Bay	Bay	Bay	Bay	Bay	Sha	Sha
104	30	5.48105	78.0701	16.4489				Sha	Sha	Sha	Sha	Bay	Sha	Sha	Bay	Bay	Bay	Sha	Sha	Sha	Sha	Sha	Bay	Sha	Sha	Sha	Sha	Sha	Bay	Bay	Bay	Bay	Bay	Bay	Bay	Sha	Sha	Sha	Sha	Sha	Sha		Sha	Sha	Bay
105	30	3.58259	92.6371	3.7803	0.0648592	99.8703	0.0648592	Bay	Sha	Sha	Sha	Bay	Bay	Bay	Bay	Sha	Sha	Sha	Sha	Sha	Sha	Sha	Sha		Bay	Bay	Bay	Bay	Bay	Sha	Sha	Sha	Sha	Sha	Sha	Sha	Sha	Sha	Sha	Sha	Sha	Sha	Sha	Bay	Bay
106	30	3.47907	94.3557	2.16523				Sha	Sha	Sha	Sha	Sha	Sha	Sha	Sha	Bay	Bay	Bay	Bay	Bay	Bay	Bay	Sha	Bay	Bay	Bay	Bay	Bay	Sha	Sha	Bay	Bay	Bay	Sha	Sha	Sha	Sha	Bay	Bay	Bay	Bay	Bay	Bay	Bay	Bay
107	30	3.99934	92.2333	3.76732				Bay	Bay	Bay	Bay	Bay	Bay	Bay		Bay	Bay	Bay	Bay	Bay	Bay	Bay	Sha	Sha	Sha	Sha	Sha	Sha	Bay	Bay	Bay	Bay	Bay	Bay	Bay	Bay	Sha	Sha	Sha	Sha	Sha	Sha	Sha	Bay	Bay
109	30	4.15713	91.4641	4.37878	0.0345297	99.9309	0.0345297	Sha	Sha	Sha	Sha	Bay	Bay	Bay	Bay	Bay	Sha	Sha	Sha	Sha	Bay	Sha	Sha	Sha	Sha	Sha	Sha	Sha	Sha	Sha	Sha	Sha	Sha	Sha	Sha	Sha	Bay	Sha	Sha	Sha	Bay	Bay	Bay	Bay	Bay
110	30	4.36224	95.6378	2.64527e-06				Sha	Sha				Bay	Bay	Bay	Sha	Bay	Sha	Sha	Sha	Sha	Bay	Bay	Bay	Bay		Sha	Sha		Bay	Bay	Bay	Sha	Sha	Sha	Bay	Bay	Sha	Sha	Bay	Bay	Bay	Bay	Bay	Bay
111	30	4.42423	91.2191	4.35668	0.0249871	99.95	0.0249871	Bay	Bay	Bay	Bay	Sha	Bay	Bay	Bay	Bay	Bay	Bay	Bay	Bay	Bay	Bay	Bay	Bay	Bay	Sha	Sha	Bay	Bay	Sha	Sha	Sha	Sha	Sha		Bay	Bay	Bay	Sha	Sha	Sha	Sha	Sha	Sha	Sha
112	30	4.37909	91.9579	3.663	0.0355095	99.929	0.0355095	Bay	Bay			Sha	Bay	Sha	Sha	Sha	Sha	Sha	Sha	Sha	Bay	Bay	Bay	Sha	Bay	Bay	Sha	Sha	Sha	Sha	Sha	Sha	Sha	Sha	Sha	Sha	Sha	Sha	Sha	Sha	Sha	Sha	Bay	Bay	Bay
113	30	4.53664	83.5751	11.8882				Bay	Bay	Bay	Bay	Sha	Sha	Sha	Bay	Bay			Sha	Sha	Bay	Bay	Bay	Sha	Sha	Sha		Bay	Bay	Bay	Bay	Bay	Sha	Sha	Sha	Sha	Sha	Sha	Sha	Sha	Sha	Bay	Bay	Bay	Bay
114	30	5.11374	71.1033	23.783				Bay	Bay	Sha	Sha	Sha	Sha	Sha	Sha	Sha	Bay	Bay	Bay	Bay	Bay	Bay	Sha	Sha	Sha	Bay	Bay	Bay	Bay	Bay	Bay	Sha	Sha	Sha	Sha	Sha	Bay	Sha	Sha	Sha	Sha	Sha	Bay	Sha	Sha
115	30	3.53213	93.1614	3.3065	0.0508851	99.8982	0.0508851	Sha	Sha	Sha	Bay	Bay	Bay	Bay	Bay	Bay	Bay	Bay	Sha	Sha	Bay	Bay	Bay	Sha			Bay	Bay	Bay			Sha	Bay	Bay	Bay	Bay	Bay	Sha	Sha	Sha	Bay			Bay	Bay
116	30	4.00031	91.9946	4.00508				Sha	Bay	Bay	Bay	Bay	Bay	Bay	Bay	Sha	Bay	Bay	Bay	Bay	Bay	Bay	Bay	Sha	Bay	Bay	Sha	Sha	Sha	Bay		Sha	Sha	Sha	Sha	Sha	Bay	Sha	Sha	Bay	Bay		Sha	Sha	Sha
117	30	5.63258	89.7011	4.66632				Bay	Bay	Bay	Bay	Bay	Bay	Bay	Bay	Bay	Sha		Bay	Bay	Bay	Bay	Bay	Bay	Bay	Sha	Bay	Bay	Bay	Bay	Bay	Bay	Bay	Bay	Bay	Bay	Bay	Bay	Bay	Bay	Bay	Bay	Bay	Bay	Bay
120	30	4.79972	87.2179	7.9824				Bay	Bay	Bay	Bay	Bay	Sha	Sha	Sha	Sha	Sha	Sha	Sha	Bay	Bay	Bay	Bay	Bay	Bay	Bay		Sha	Bay	Sha	Sha	Sha	Sha	Bay	Sha	Bay	Bay	Sha		Bay	Bay	Sha	Sha	Bay	Bay
121	30	4.77316	95.2268	2.17827e-06				Bay	Sha	Sha	Bay	Bay	Bay	Bay	Bay	Bay	Sha	Sha	Sha	Bay	Bay	Bay	Bay	Bay	Sha	Sha	Sha	Sha	Bay	Bay	Bay	Bay	Bay	Bay	Bay	Bay	Bay	Bay	Bay	Sha	Sha	Bay	Bay	Bay	Bay
122	30	4.19472	92.8143	2.991				Sha	Sha	Sha	Sha	Bay	Bay	Sha	Sha	Sha	Sha	Sha	Bay	Sha	Sha	Sha	Sha	Sha	Sha	Sha	Sha	Sha	Bay	Bay	Bay	Bay	Bay	Bay	Bay	Bay	Bay	Bay	Bay	Bay	Bay	Bay	Bay	Bay	Bay
123	30	4.59472	80.7203	14.685				Bay	Bay	Bay	Bay	Bay	Sha	Sha	Sha	Sha	Bay	Bay	Bay	Bay		Bay	Bay	Bay	Bay	Bay	Sha	Sha	Bay	Bay	Bay	Bay	Bay	Sha	Sha	Sha	Sha	Bay	Bay	Bay	Bay	Bay	Bay	Bay	Sha
124	30	5.27609	90.6711	4.05278				Bay	Bay	Bay	Bay	Bay	Bay	Bay	Bay	Bay	Sha	Sha	Sha	Sha	Bay	Bay	Bay	Bay	Bay	Bay	Bay	Bay	Bay	Bay	Bay	Bay	Sha	Sha	Sha	Sha	Sha	Bay	Bay	Bay	Bay	Bay	Bay	Bay	Bay
125	30	4.13069	90.1114	5.75787	0.0336796	99.9326	0.0336796	Bay	Bay	Bay	Sha	Sha	Sha	Sha	Sha	Sha	Sha	Bay	Bay	Bay	Bay	Bay	Bay	Bay	Bay	Bay	Sha	Sha	Bay	Sha	Sha	Sha	Sha	Sha	Sha	Bay	Bay	Sha	Sha	Sha	Sha	Sha	Sha	Sha	Sha
126	30	4.87858	91.3052	3.81625				Sha	Sha	Sha	Bay	Bay	Bay	Bay	Bay	Bay	Sha	Sha	Sha	Sha	Sha	Sha	Bay	Sha	Sha	Bay	Sha	Bay	Bay	Sha		Bay	Bay	Sha	Sha	Sha	Sha	Sha	Sha	Sha	Sha	Bay	Bay	Bay	Bay
127	30	5.48516	81.4158	13.099				Sha	Sha	Sha	Sha	Sha	Sha	Sha	Sha	Bay	Sha	Sha	Sha	Sha	Sha	Bay	Bay	Sha	Sha	Bay	Sha	Bay	Bay	Bay	Bay	Bay	Bay	Bay	Sha	Sha	Sha	Sha	Sha	Sha	Sha	Sha	Sha	Sha	Bay
128	30	3.97888	90.3625	5.65862	0.0445582	99.9109	0.0445582	Bay		Bay	Bay	Bay	Sha	Sha	Sha	Bay	Bay	Bay	Bay	Bay	Sha	Sha	Sha	Bay	Bay	Bay	Sha	Sha	Sha	Sha	Sha	Sha	Sha	Sha	Bay	Bay	Bay	Sha	Sha	Sha	Sha	Sha	Sha	Bay	Bay
130	30	4.79576	90.9437	4.26053				Sha	Sha	Sha	Sha	Bay	Bay	Sha	Sha	Sha	Sha	Sha	Bay	Sha	Sha	Sha	Sha	Sha	Sha	Sha	Sha	Sha	Bay	Bay	Bay	Bay	Bay	Bay	Bay	Bay	Bay					Bay		Bay	Bay
131	30	4.09923	92.4708	3.43				Bay	Bay	Bay	Sha	Sha	Bay	Bay	Bay	Bay	Bay	Sha	Sha	Sha	Sha	Sha	Sha	Bay	Bay	Bay	Bay	Bay	Sha	Bay	Bay	Bay	Bay	Bay	Bay	Sha	Sha	Sha	Sha	Sha	Sha	Bay	Sha	Sha	Bay
132	30	3.76925	88.3432	7.88752				Sha	Sha	Sha	Sha	Sha	Sha	Sha	Sha	Sha	Sha	Bay	Sha	Bay	Bay	Sha	Sha	Sha	Sha	Sha	Sha	Sha		Bay	Bay	Bay	Sha	Sha	Sha	Sha	Sha	Bay	Bay	Bay	Bay	Bay	Sha	Sha	Sha
133	30	3.20817	93.0042	3.78763				Sha	Bay	Bay	Bay	Bay	Sha	Sha	Sha	Bay	Bay	Bay	Sha	Sha	Sha			Bay	Bay	Bay	Bay	Bay	Sha	Bay	Bay	Bay	Bay	Bay	Bay	Bay	Bay	Bay	Bay	Sha	Sha	Sha	Sha	Bay	Bay
135	30	5.01248	91.7387	3.24879				Sha	Sha	Sha	Sha	Bay	Bay	Bay	Bay	Bay	Bay	Sha	Sha	Sha	Sha	Sha	Sha	Bay	Bay	Bay	Sha	Sha	Bay	Bay	Bay	Bay	Bay	Sha	Sha	Sha	Bay			Sha	Sha	Bay	Bay	Bay	Bay
136	30	3.51851	92.0045	4.47695				Sha	Sha	Sha	Sha	Bay	Bay	Bay	Bay	Sha	Sha	Bay	Bay	Bay	Bay	Bay	Bay	Bay	Bay	Bay	Sha	Bay	Bay	Bay	Bay	Sha	Sha	Sha	Sha	Sha	Sha	Sha	Sha	Sha	Sha	Bay	Sha	Bay	Sha
137	30	4.79448	91.3422	3.86329				Bay	Sha	Sha	Sha	Sha	Sha	Sha	Sha	Sha	Sha	Bay	Sha	Sha	Sha	Sha	Sha	Sha	Bay	Sha	Sha	Sha	Sha	Sha	Sha	Sha	Sha	Sha	Sha	Sha	Bay	Bay		Sha	Sha	Bay	Sha	Bay	Bay
138	30	3.26108	92.2293	4.50957				Sha	Bay	Bay	Bay	Bay	Bay	Sha	Sha	Bay	Sha	Sha	Bay	Bay	Bay	Bay	Bay	Bay		Bay			Bay	Bay	Bay	Sha	Sha	Sha	Bay	Bay	Bay	Sha	Sha	Sha	Sha	Bay	Bay	Bay	Bay
139	30	4.80289	91.2117	3.98541				Bay	Bay	Bay	Bay	Bay	Bay	Bay	Bay	Bay	Bay	Bay	Bay	Bay	Bay	Bay	Bay	Sha	Bay	Sha	Sha	Sha	Sha	Bay	Bay	Bay	Bay	Bay	Bay	Sha	Sha	Bay	Bay	Bay	Bay	Sha	Bay	Bay	Bay
140	30	4.12614	87.9892	7.88466				Sha	Sha	Sha	Sha	Sha	Sha	Bay	Bay	Sha	Bay	Bay	Bay	Bay	Bay	Bay	Sha	Bay	Bay	Bay	Bay	Bay	Bay	Bay	Bay	Bay	Sha	Sha	Sha	Bay	Bay	Bay	Bay	Bay	Bay	Sha	Sha	Sha	Bay
142	30	5.71218	87.6915	6.5963				Sha	Sha	Sha	Sha	Sha		Sha	Sha	Bay	Sha	Sha	Sha	Sha	Sha	Bay	Bay	Bay	Bay	Bay		Sha	Sha	Bay	Bay	Bay	Bay	Sha	Sha	Sha	Bay	Sha	Sha	Sha	Sha			Bay	Bay
143	30	7.6496	87.4989	4.85151				Sha	Sha	Sha	Sha	Sha	Bay	Sha	Sha	Bay	Bay	Sha	Sha	Sha	Sha	Sha	Sha	Bay	Bay	Bay	Sha	Sha	Sha				Bay	Sha	Sha	Sha	Bay	Sha	Sha	Sha	Sha	Sha	Sha	Sha	Sha
144	30	6.49714	89.2169	4.286				Sha	Sha	Sha	Bay	Bay	Bay	Bay	Bay	Bay	Sha	Sha				Bay	Bay	Bay	Bay	Sha	Sha	Sha	Sha	Bay	Bay	Bay	Bay	Bay	Bay	Bay	Sha	Sha	Bay	Bay	Bay	Bay	Bay	Bay	Bay
145	30	5.69153	90.0901	4.21839				Bay	Bay	Bay	Bay	Bay	Bay	Sha	Sha	Sha	Bay	Bay	Bay	Sha	Sha	Sha	Sha	Sha	Sha	Sha	Sha	Sha	Sha	Bay	Bay	Bay	Bay	Bay	Bay	Bay	Bay	Bay	Bay	Bay	Bay	Bay	Bay	Bay	Bay
147	30	4.84601	90.7701	4.38388				Sha	Sha	Sha	Sha	Bay	Bay	Bay	Bay	Bay	Sha	Sha	Sha	Sha	Sha	Sha	Sha	Sha	Sha	Bay	Bay	Bay	Sha	Bay	Bay	Sha	Bay	Bay	Bay	Bay	Bay	Sha	Sha	Bay	Bay	Bay	Bay	Bay	Bay
148	30	6.1647	79.9397	13.8956	10.2109	70.3428	19.4464	Sha	Sha	Sha	Sha	Sha	Sha	Sha	Sha	Sha	Bay	Bay	Bay	Bay	Bay	Bay	Bay	Sha	Sha	Sha	Bay	Bay	Bay	Sha	Sha	Sha	Sha	Sha	Sha	Sha	Sha	Sha	Sha	Sha	Sha	Sha	Sha	Sha	Sha
149	30	6.82844	76.0427	17.1288	0.0379274	80.0917	19.8704	Bay	Bay	Bay	Bay	Sha	Sha	Sha		Bay	Sha	Sha	Sha	Sha	Sha	Sha	Bay	Sha	Sha	Sha	Sha	Bay	Sha	Sha	Sha	Sha	Bay	Bay	Bay	Bay	Bay	Sha	Sha	Sha	Sha	Bay	Bay	Bay	Bay
150	30	5.11076	90.752	4.13724	0.0273904	99.9452	0.0273904		Bay		Bay	Bay	Bay	Bay	Bay	Bay	Sha	Bay	Sha	Sha	Bay	Bay	Bay	Sha	Sha	Sha	Sha	Sha	Sha	Bay	Bay	Sha	Bay	Bay	Sha	Sha	Sha	Sha	Sha	Sha	Sha	Sha	Sha	Bay	Sha
151	30	5.98681	80.5168	13.4964				Sha	Sha	Sha	Sha	Sha	Sha	Sha	Sha	Sha	Sha	Sha	Bay	Bay	Bay	Bay	Bay	Sha	Sha	Sha	Sha	Sha	Sha	Bay	Bay	Bay	Bay	Bay	Bay	Bay	Bay	Bay	Bay	Bay	Bay	Bay	Bay	Bay	Bay
152	30	8.51084	44.5839	46.9052				Sha	Sha	Sha	Sha	Sha	Sha	Sha	Sha	Sha	Sha	Sha	Bay	Bay	Bay	Bay	Bay	Sha	Sha	Sha	Sha	Sha	Bay	Bay	Bay	Bay	Bay	Bay	Bay	Bay	Bay	Sha	Sha	Sha	Sha		Sha
153	30	5.78821	94.2118	3.02528e-06				Sha	Sha	Sha	Sha	Sha	Bay	Bay	Bay	Bay	Bay	Bay	Bay	Bay	Bay	Bay	Bay	Sha	Sha	Sha	Sha	Bay	Bay	Bay	Bay	Bay	Bay	Bay	Sha	Sha	Sha	Sha	Sha	Sha	Sha	Bay	Bay	Bay	Bay
154	30	5.73946	90.7667	3.4938				Bay	Bay	Bay	Bay	Bay	Bay	Bay	Bay	Bay	Sha	Sha	Sha	Bay	Bay	Bay	Sha	Bay	Bay	Bay	Bay	Bay	Bay	Sha	Sha	Sha	Sha	Sha	Bay	Bay	Bay	Sha	Sha	Sha	Bay	Bay	Bay	Bay	Bay
155	30	6.48133	93.5187	3.1175e-06	10.3605	89.619	0.0204972	Bay	Bay	Bay	Bay	Bay	Bay	Bay	Bay	Bay	Bay	Sha	Sha	Sha	Bay	Bay	Sha	Bay	Bay	Bay	Bay	Bay	Sha	Bay	Bay	Sha	Bay	Bay	Bay		Sha	Sha	Sha	Sha	Sha	Bay	Sha	Sha	Sha
156	30	4.52718	92.984	2.48884				Sha	Sha	Sha	Sha	Sha	Sha	Sha	Bay	Bay	Bay	Bay	Bay	Bay	Bay	Bay	Bay	Sha	Sha	Sha	Sha	Sha	Sha	Sha	Sha	Bay	Bay			Bay	Sha	Bay	Bay	Sha	Sha	Sha	Sha	Sha	Sha
158	30	5.01334	91.2535	3.73319				Sha	Sha	Sha	Sha	Bay	Bay	Bay	Bay	Bay	Bay	Bay	Bay	Sha	Bay			Sha	Sha	Sha	Sha	Sha	Sha	Bay	Bay	Sha	Sha	Sha	Sha	Sha	Sha	Sha	Sha	Sha	Sha	Bay	Bay	Bay	Bay
159	30	6.50325	85.2683	8.22848				Sha	Bay	Sha	Sha	Sha	Sha	Sha	Sha	Sha	Bay	Bay	Sha	Sha	Sha	Sha	Sha	Bay	Bay	Bay	Bay	Bay	Bay	Bay	Bay	Bay	Bay	Bay	Bay	Sha		Bay	Bay	Sha	Sha	Bay	Bay	Bay	Bay
160	30	6.2662	89.007	4.72682				Sha	Sha	Sha	Sha	Bay	Bay	Bay	Bay	Bay	Bay	Bay	Bay	Bay	Bay	Bay	Bay	Bay	Bay	Bay	Sha	Bay	Bay	Bay	Bay	Bay	Bay	Sha	Sha	Sha	Sha	Sha	Sha	Sha	Sha	Sha	Sha	Sha	Sha
162	30	7.01599	78.6409	14.3431				Bay	Bay	Sha	Sha	Sha	Sha	Bay	Bay	Sha	Bay	Sha	Bay	Bay	Bay	Sha	Sha	Bay	Bay	Bay	Bay	Bay	Bay	Bay	Bay	Bay	Bay	Bay	Sha	Sha	Sha	Bay	Sha	Sha	Sha	Sha	Sha	Sha	Sha
164	30	7.68275	62.7543	29.563				Sha	Sha	Sha	Sha	Sha	Sha	Sha	Sha	Sha	Bay	Sha	Sha	Sha	Sha	Sha	Sha	Sha	Sha	Sha	Sha	Sha	Sha	Bay	Bay	Bay	Bay	Sha	Sha	Sha	Sha	Sha	Sha	Sha	Sha		Sha	Bay	Bay
166	30	6.16386	89.9111	3.92503				Bay	Sha	Sha	Sha	Bay	Bay	Sha	Sha	Sha	Bay	Bay	Bay	Bay	Bay	Bay	Bay	Bay	Bay	Bay	Bay		Bay	Bay	Bay	Bay	Bay	Bay	Sha	Sha	Sha	Bay	Bay	Bay	Bay	Bay	Sha	Sha	Sha
167	30	6.57225	87.2898	6.13796				Bay	Bay	Sha	Sha	Sha	Sha	Sha	Sha	Sha	Bay	Bay	Bay	Bay	Bay	Bay	Bay	Sha	Bay	Bay	Bay	Bay	Bay			Sha	Sha	Sha	Sha	Sha	Sha	Bay	Bay	Bay	Bay	Sha	Sha	Sha	Sha
168	30	7.03349	79.116	13.8505	0.0304864	84.1177	15.8518	Bay	Bay	Sha	Sha	Sha	Sha	Sha	Sha	Sha	Sha	Sha	Sha	Sha	Sha	Sha	Sha	Sha	Sha		Bay	Bay	Bay	Sha	Sha	Sha	Sha	Sha	Sha	Sha	Bay	Sha	Sha	Sha	Sha	Sha	Sha	Sha	Sha
169	30	4.77335	90.6486	4.57806				Sha	Sha	Sha	Bay	Sha	Bay	Bay	Bay	Bay	Bay	Bay	Bay	Bay	Bay	Bay	Bay	Sha	Sha	Bay	Bay	Bay	Bay	Bay	Bay	Bay	Bay	Bay	Sha	Sha	Sha	Bay	Bay	Bay	Bay	Bay	Sha	Sha	Sha
170	30	4.8275	90.312	4.86051				Bay	Bay	Bay	Sha	Bay	Bay	Sha	Sha	Sha	Sha	Sha	Sha	Bay	Bay	Bay	Bay	Sha	Sha	Sha	Sha	Sha	Bay	Bay	Bay	Bay	Bay	Bay	Bay	Bay	Bay	Sha	Sha	Sha	Sha		Sha	Sha	Bay
172	30	7.0233	77.1503	15.8264				Sha	Sha	Sha	Sha	Sha	Sha	Sha	Sha	Sha	Sha	Sha	Sha	Sha	Sha	Bay	Bay	Sha	Sha	Bay	Bay	Bay	Bay	Bay	Bay	Bay	Bay	Bay	Sha	Sha	Sha	Sha	Sha	Sha	Sha	Sha	Sha	Sha	Sha
173	30	6.26248	89.6508	4.08672				Bay	Bay	Bay	Bay	Sha	Bay	Bay	Bay	Bay	Bay	Bay	Bay	Bay	Bay	Bay	Bay	Bay	Bay	Bay	Sha	Sha	Sha	Bay	Bay	Sha	Sha	Sha	Bay	Sha	Sha	Sha	Sha	Bay	Bay	Sha	Sha	Sha	Sha
174	30	5.63496	88.8189	5.54611				Sha	Sha	Sha	Sha	Bay	Sha	Bay	Bay	Bay	Bay	Bay	Sha	Sha	Bay	Sha	Sha	Bay	Bay	Bay	Bay	Bay	Bay	Bay	Bay	Bay	Bay	Bay	Bay	Bay	Bay	Bay	Bay	Bay	Bay	Bay	Bay	Bay	Bay
175	30	4.80296	91.1795	4.01756				Sha	Sha	Sha	Bay	Sha	Bay	Bay	Bay	Bay	Bay	Bay	Bay	Bay	Bay	Bay	Bay	Sha	Sha	Sha	Bay	Bay	Bay	Sha	Sha	Sha	Bay	Sha	Bay	Bay	Bay	Sha	Sha	Sha	Sha	Sha	Sha	Sha	Sha
177	30	5.02564	92.8831	2.09128				Sha	Sha	Sha	Sha	Sha	Sha	Sha	Sha	Sha				Bay	Bay	Bay	Bay	Bay	Sha	Sha	Sha	Sha	Sha	Bay	Bay	Sha						Bay	Bay	Bay	Bay	Bay	Bay	Bay	Sha
178	30	5.87487	90.274	3.85116	0.0188057	99.9624	0.0188057	Sha	Sha	Bay	Bay	Bay	Sha	Sha	Sha	Sha	Bay	Bay	Bay	Bay	Bay	Bay	Sha	Sha	Bay		Bay	Bay	Bay	Sha	Sha	Sha	Sha	Sha	Sha	Sha	Sha	Sha	Sha	Sha	Sha	Sha	Sha	Sha	Sha
179	30	8.13987	61.8402	30.02				Bay	Bay	Bay	Bay					Sha	Sha	Sha	Bay	Bay	Bay	Sha	Sha	Bay	Bay	Bay	Bay	Bay	Sha	Bay	Bay	Bay	Bay		Sha	Sha	Sha	Sha	Sha	Sha	Sha	Sha	Sha	Sha	Sha
180	30	4.6686	89.2913	6.04015				Sha	Sha	Sha	Sha	Sha	Sha	Sha	Sha	Sha	Sha	Sha	Sha	Sha	Bay	Bay	Bay	Bay	Sha	Sha	Sha	Sha	Sha	Bay	Bay	Sha	Sha	Sha	Sha	Sha	Bay	Sha	Sha	Bay	Bay	Bay	Bay	Bay	Sha
181	30	5.9766	86.2252	7.79821				Bay	Bay	Bay	Bay	Sha	Sha	Bay	Bay	Sha	Sha	Bay	Bay	Bay	Bay	Sha	Sha	Sha	Bay	Bay	Sha	Sha	Sha	Bay		Bay	Bay	Bay	Bay	Sha	Sha	Bay	Bay	Sha	Sha	Sha	Sha	Sha	Sha
182	30	5.70641	89.5621	4.73145				Bay	Bay	Bay	Bay	Bay	Bay	Bay	Bay	Bay	Sha	Sha	Sha	Sha	Sha	Sha	Sha	Sha	Sha	Bay	Bay	Bay	Sha	Bay	Bay	Bay	Bay	Bay	Bay			Sha	Sha	Sha	Sha	Sha		Sha	Sha
183	30	6.4134	87.1867	6.39991				Sha		Sha	Sha	Sha	Sha	Sha	Bay	Bay	Sha	Bay	Sha	Sha	Sha	Sha	Sha	Bay	Bay	Bay	Bay	Sha	Sha	Bay	Bay	Bay	Sha	Sha	Sha	Sha	Sha	Bay	Bay	Bay	Bay	Sha		Bay	Sha
184	30	8.17402	86.7796	5.04636				Bay	Bay	Bay	Bay	Bay	Bay	Bay	Bay	Sha	Bay	Sha	Sha	Sha	Sha	Sha	Sha	Sha	Sha	Sha	Sha	Sha	Sha	Bay	Bay	Bay	Bay	Sha	Sha	Sha	Sha	Sha	Sha	Sha	Sha	Sha	Sha	Sha	Bay
185	30	5.86093	88.815	5.32402				Bay	Bay	Sha	Sha	Sha	Sha	Bay	Bay	Bay	Sha	Sha	Sha	Sha	Sha	Sha	Sha	Bay	Bay	Bay	Bay	Bay		Sha	Sha	Sha	Sha	Sha	Sha	Sha	Sha	Sha	Sha	Bay		Bay	Bay	Bay	Bay
186	30	5.36963	90.2018	4.42854	14.2765	76.2496	9.47397	Sha	Sha	Sha	Sha	Sha	Sha	Bay	Sha	Sha	Bay	Sha	Sha	Sha	Bay	Bay	Bay	Bay	Bay	Bay	Bay	Bay	Sha	Sha	Sha	Sha	Sha	Sha	Sha	Sha	Bay	Sha	Sha	Sha	Sha	Sha	Sha	Sha	Sha
187	30	5.54291	86.7064	7.75068				Bay	Bay	Bay	Bay	Bay	Sha	Sha	Bay	Bay	Bay	Bay	Bay	Bay	Bay	Bay	Bay	Sha	Sha	Sha	Bay	Bay	Bay	Bay	Bay	Bay	Bay	Bay	Bay	Sha	Sha	Bay	Bay	Bay	Bay	Bay	Bay	Bay	Bay
188	30	8.52504	58.8083	32.6667				Sha	Sha	Sha	Sha	Sha	Sha	Sha	Sha	Sha	Bay	Sha	Sha	Sha	Sha	Sha	Sha	Sha	Sha	Sha	Sha	Bay	Bay	Bay	Bay	Bay	Bay	Bay	Sha	Sha	Sha	Bay	Bay	Sha	Sha		Sha	Sha	Sha
189	30	7.10326	88.0412	4.85557				Bay	Bay	Bay	Sha	Sha	Bay	Bay	Bay	Bay	Sha	Sha	Sha	Sha	Sha	Sha	Sha	Sha	Sha	Sha	Bay	Bay	Bay	Bay	Bay	Bay	Sha	Sha	Sha	Sha	Sha	Sha	Sha	Sha	Sha	Sha	Sha	Sha	Sha
190	30	7.53447	88.4319	4.03359	0.031752	99.9365	0.031752	Bay	Bay	Bay	Bay	Sha	Bay	Bay	Bay	Sha	Sha	Sha	Bay	Bay	Bay	Bay	Bay	Sha	Bay	Bay	Bay	Bay	Bay	Bay	Bay	Sha	Sha	Sha	Sha	Sha	Bay	Bay	Bay	Sha	Sha	Sha	Bay	Bay	Bay
191	30	6.58639	77.3419	16.0717				Sha	Bay	Bay	Sha	Sha	Sha	Sha	Sha	Sha	Sha	Sha	Bay	Bay	Bay	Sha	Sha	Sha	Sha	Bay	Bay	Bay	Bay	Sha	Sha	Sha	Sha	Sha	Sha			Sha	Sha	Bay	Bay	Sha	Sha	Sha	Bay
192	30	5.25819	90.3944	4.34737	0.0429872	99.914	0.0429872	Sha	Sha	Sha	Sha	Sha	Sha	Sha	Sha	Sha	Sha	Bay	Bay	Bay	Bay	Bay	Bay	Bay	Bay	Sha			Bay	Sha	Sha	Bay	Bay	Bay	Bay	Bay	Bay	Sha	Sha	Sha	Sha	Sha	Sha	Bay	Bay
193	30	7.49659	80.375	12.1284	13.2817	74.8961	11.8222	Sha	Sha		Bay	Bay	Sha	Sha	Sha	Sha	Sha	Sha	Bay	Bay	Bay	Bay	Bay	Bay	Bay	Bay	Bay	Bay	Bay	Sha	Sha	Sha	Sha	Sha	Sha	Sha	Bay	Sha	Sha	Sha	Sha	Sha	Sha	Sha	Sha
194	30	7.80039	72.2054	19.9942	9.88493	69.1032	21.0119	Sha	Sha			Bay	Sha	Sha	Sha	Sha	Bay	Sha	Sha	Sha	Sha	Bay	Bay	Sha	Sha	Bay	Sha	Sha	Bay	Bay	Bay	Sha	Sha	Sha	Sha	Bay	Bay	Sha	Sha	Sha	Sha	Sha	Bay	Bay	Bay
195	30	5.72353	90.5577	3.71878				Bay	Bay	Bay	Bay	Bay	Bay	Bay	Bay	Bay	Sha	Sha	Bay	Bay	Bay	Sha	Sha	Bay	Sha	Bay	Bay	Bay	Sha	Bay	Bay	Bay	Bay		Sha	Sha	Sha	Bay	Bay	Sha	Sha	Sha	Sha	Bay	Bay
196	30	5.55338	85.4376	9.00901				Bay	Bay	Bay	Bay	Bay	Sha	Sha	Sha	Sha	Bay	Bay	Bay	Bay	Bay	Bay	Bay	Bay	Bay	Bay	Bay	Sha	Sha	Bay	Bay	Bay	Bay	Bay	Bay		Sha	Sha	Sha	Sha	Sha	Bay	Bay	Bay	Bay
197	30	7.1121	87.2113	5.67659				Sha	Sha	Sha	Sha	Sha	Sha	Bay	Bay	Bay	Sha	Bay	Sha	Sha	Sha	Bay	Bay	Bay	Bay	Bay	Sha	Sha	Sha	Bay	Bay	Bay		Sha	Bay	Bay		Bay	Bay	Bay	Sha	Sha	Bay	Bay	Bay
199	30	5.62459	84.764	9.61139	40.5899	0.0687937	59.3413	Bay	Sha	Sha	Sha	Sha	Bay	Bay	Bay	Bay	Sha	Sha	Sha		Sha	Sha	Sha		Sha	Sha	Bay	Bay	Sha	Bay	Bay	Bay	Bay	Bay	Bay	Bay	Bay	Bay	Sha	Sha	Bay	Bay	Sha	Sha
200	30	6.77299	88.0146	5.21243				Sha	Sha	Sha	Bay	Sha	Sha	Bay	Bay	Bay			Bay	Bay	Bay	Sha	Sha	Bay	Bay	Sha	Sha	Sha	Bay	Sha	Sha	Sha	Sha	Sha	Bay	Bay	Bay	Sha	Sha	Sha	Sha	Sha	Bay	Bay	Bay
201	30	6.74604	89.0559	4.19803				Sha	Sha	Sha	Sha	Bay	Bay	Bay	Bay	Bay	Sha	Sha	Bay	Bay	Bay	Bay	Bay	Sha	Sha	Sha	Sha	Sha	Sha	Sha	Sha	Bay	Bay	Bay	Bay	Bay	Bay	Bay	Bay	Bay	Bay	Bay	Bay	Bay	Bay
202	30	4.96263	90.469	4.56834				Bay	Bay	Bay	Bay	Bay	Bay	Bay	Bay	Bay	Bay	Bay	Bay	Bay	Bay	Bay	Bay	Bay	Bay	Bay	Sha	Sha	Bay	Bay	Bay	Bay	Bay	Sha	Sha	Sha	Bay	Sha	Sha	Bay	Bay	Bay	Bay	Sha	Sha
203	30	5.441	89.2019	5.35705	0.0238662	88.976	11.0001	Bay	Bay	Sha	Sha	Sha	Sha	Sha	Sha	Sha	Bay	Bay	Bay	Sha	Sha	Sha	Sha	Bay	Bay	Sha	Sha	Sha	Sha			Sha	Sha	Sha	Sha	Sha	Sha	Sha	Sha	Sha	Sha	Sha	Sha	Sha	Sha
204	30	6.26231	89.4098	4.32792	11.2239	88.7565	0.019603	Sha	Sha	Bay	Bay	Bay	Bay	Bay	Bay	Bay	Sha	Sha	Sha	Sha	Sha	Sha	Sha	Sha	Sha	Sha	Bay		Bay	Sha	Sha	Bay	Bay	Bay	Sha	Sha	Sha	Sha	Sha			Bay	Bay	Bay	Bay
205	30	6.2858	83.9329	9.7813				Sha	Sha	Sha	Sha	Sha	Sha	Sha	Sha	Sha	Sha	Sha	Bay	Bay	Bay	Bay	Bay	Sha	Bay	Bay	Bay	Bay	Bay	Sha	Sha	Sha	Bay	Bay		Bay	Bay	Sha	Sha		Bay	Bay	Bay	Bay	Bay
206	30	5.93149	86.1713	7.8972				Sha	Sha	Sha	Sha	Sha	Sha	Sha	Sha	Sha	Bay	Bay	Bay	Bay	Sha	Sha	Sha	Bay	Bay	Bay	Bay	Bay	Bay	Bay	Bay	Bay	Bay	Bay	Sha	Sha	Sha	Sha	Sha	Sha	Sha	Sha	Sha	Sha	Sha
207	30	5.24658	89.2771	5.47637				Sha	Sha	Sha	Sha	Sha	Sha	Sha	Bay	Bay	Bay	Bay	Bay	Bay	Sha	Sha	Sha		Sha	Sha	Sha	Bay	Bay	Bay	Bay	Bay	Bay	Bay	Sha	Sha	Sha	Sha	Sha	Bay	Bay	Bay	Bay	Sha	Sha
209	30	6.80232	88.9124	4.28531				Sha	Sha	Bay	Bay	Bay	Bay	Bay	Bay	Bay	Sha	Sha	Sha	Sha	Sha	Bay	Sha	Bay	Bay	Bay	Bay	Bay	Bay	Bay	Bay	Sha			Sha	Sha	Sha	Bay	Bay	Bay	Bay	Bay	Bay	Bay	Sha
210	30	7.70191	78.8787	13.4194				Sha	Sha	Sha	Sha	Sha	Sha	Sha	Sha	Sha	Sha	Sha			Bay	Bay	Sha	Bay	Bay	Bay	Bay	Bay	Bay	Bay			Bay	Sha	Sha	Sha	Bay	Bay	Bay	Bay	Bay	Bay	Bay	Bay	Bay
211	30	6.02885	88.9172	5.05392	0.0854979	99.829	0.0854979	Sha	Sha		Bay	Bay	Sha	Sha	Sha	Sha			Sha	Bay	Bay	Sha	Sha	Bay	Bay	Sha	Sha	Sha	Sha	Bay	Bay	Bay	Sha	Sha	Sha	Sha	Sha	Sha	Sha				Bay	Bay	Bay
212	30	7.29209	62.8425	29.8654	11.2687	59.4531	29.2781	Bay	Bay	Bay	Bay	Sha	Sha	Sha	Sha	Sha	Sha	Sha	Sha	Sha	Sha	Sha	Sha	Sha	Sha	Sha	Sha		Sha	Sha	Sha	Sha	Sha	Sha	Sha	Sha	Sha	Sha	Sha	Sha	Sha	Sha	Bay	Bay	Bay
213	30	5.62927	89.8117	4.55906	10.7706	89.2152	0.0141882	Bay	Bay	Bay	Bay	Bay	Bay	Bay	Bay	Sha	Sha	Bay	Bay	Bay	Bay	Bay	Bay	Bay	Bay	Sha	Sha	Sha	Sha	Sha	Sha	Sha	Sha	Sha	Sha	Sha	Sha	Sha	Sha			Bay	Sha	Sha	Sha
214	30	6.2304	87.162	6.6076				Sha	Sha	Sha	Sha	Sha	Sha	Sha	Bay	Bay	Sha	Bay	Bay	Bay	Bay	Sha	Sha	Sha	Bay	Bay	Bay	Bay	Bay	Sha	Bay	Bay	Sha	Sha	Sha	Sha	Sha	Bay	Bay			Sha	Sha	Sha	Sha
215	30	5.58901	86.6904	7.72054	0.0273581	80.4807	19.4919	Bay	Bay	Bay	Bay	Bay	Sha	Sha	Bay	Bay	Bay	Sha	Sha	Sha	Bay	Bay	Bay	Sha	Sha	Bay	Bay	Bay	Bay	Sha	Sha	Sha	Sha	Sha	Sha	Sha	Bay	Sha	Sha	Sha	Sha	Sha	Sha	Bay	Bay
216	30	5.43377	88.1296	6.43658				Bay	Bay	Sha	Sha	Sha	Sha	Sha	Sha	Sha	Bay	Bay	Bay	Sha	Sha	Sha	Sha	Sha	Bay	Bay	Bay	Sha		Bay	Bay	Bay	Bay	Bay	Bay	Bay	Bay	Sha		Sha	Sha	Sha	Sha	Bay	Bay
218	30	4.84698	89.8379	5.31508				Sha	Sha	Sha	Bay	Bay	Bay	Bay	Bay	Bay	Sha	Sha	Sha	Sha	Sha	Sha	Sha	Sha	Bay	Bay	Bay	Bay	Bay	Bay	Bay	Bay	Bay	Bay	Sha	Bay	Bay	Bay	Bay	Sha	Sha	Sha	Sha	Bay	Sha
220	30	7.05497	87.4999	5.44508	0.0767162	99.8466	0.0767162	Bay	Bay	Bay	Sha	Bay	Bay	Bay	Bay	Bay	Sha	Sha	Sha	Sha	Sha	Bay	Bay	Bay	Bay	Bay	Sha	Bay	Sha	Bay	Bay	Sha	Sha	Sha	Sha	Sha	Bay	Sha	Sha	Sha	Bay	Bay	Sha	Sha	Sha
221	30	6.47315	86.1958	7.3311				Sha	Sha	Bay	Sha	Sha	Sha	Sha	Sha	Bay	Bay	Bay	Bay	Bay	Bay	Bay	Bay	Bay	Bay	Bay	Bay	Bay	Bay	Bay	Bay	Bay	Sha	Sha	Sha	Sha	Sha	Sha	Sha	Sha	Sha	Bay	Bay	Bay	Bay
222	30	6.82889	81.3423	11.8288				Bay	Bay	Sha	Sha	Sha	Sha	Bay	Bay	Bay		Sha	Bay	Bay	Bay	Bay	Bay	Bay	Bay	Bay	Bay	Bay	Bay	Bay	Bay	Bay	Bay	Bay	Bay	Bay	Bay	Bay	Bay	Sha	Sha	Sha	Sha	Bay	Bay
224	30	6.51279	88.0106	5.47664				Bay	Bay	Bay	Bay	Bay	Bay	Bay	Sha	Sha	Bay	Bay	Bay	Bay	Bay	Sha	Sha	Bay	Bay	Bay	Bay	Bay	Bay	Sha	Sha	Bay		Sha	Sha			Bay	Bay	Bay	Bay	Bay	Bay	Bay
225	30	6.71274	81.9399	11.3473	0.0776059	99.8448	0.0776059	Sha	Sha	Sha	Sha	Sha	Sha	Sha	Sha	Bay	Bay	Sha	Sha	Sha	Sha		Sha	Sha	Sha	Bay	Bay	Bay	Bay	Bay	Bay	Sha	Bay	Bay	Bay	Sha	Sha	Bay	Bay	Bay	Bay	Bay	Bay	Sha	Sha
226	30	6.90721	73.6966	19.3962				Bay	Bay	Bay	Sha	Sha	Sha	Sha	Sha	Sha	Bay	Bay	Bay	Bay	Bay	Bay	Bay	Bay	Bay	Bay	Bay	Bay	Sha	Sha	Sha	Sha	Sha	Sha	Sha	Sha	Sha	Sha		Bay	Bay	Bay	Bay	Bay	Bay
227	30	5.90552	84.3247	9.76975				Sha	Sha	Sha	Sha	Sha	Sha	Sha	Sha	Sha	Sha	Bay	Bay	Bay	Bay	Bay	Bay	Bay	Bay	Bay	Sha	Sha	Sha	Bay	Bay	Bay	Bay	Bay	Sha	Sha		Bay	Bay	Bay	Bay	Bay	Bay	Bay	Sha
228	30	7.24727	67.8629	24.8898				Bay	Bay	Bay	Bay	Sha	Sha	Sha	Bay	Bay	Sha	Sha	Bay	Bay	Bay	Bay	Bay	Sha	Sha	Bay	Bay	Bay	Bay	Bay	Bay	Bay	Bay	Bay	Bay	Bay	Bay	Bay	Bay	Bay	Sha	Sha	Sha	Sha	Bay
229	30	5.78087	87.5189	6.70021	0.0739413	99.8521	0.0739413	Bay	Bay	Bay	Sha	Sha	Sha	Bay	Bay	Bay	Bay	Bay	Sha	Bay	Bay	Bay	Bay	Bay	Bay		Bay	Bay	Bay	Bay	Bay	Bay	Bay	Sha	Sha	Sha	Sha	Bay	Bay	Bay	Bay	Bay	Bay	Bay	Bay
231	30	7.6046	75.6087	16.7867				Bay	Bay	Bay	Bay	Sha	Sha	Sha	Sha	Sha	Bay	Bay	Sha	Sha	Sha	Sha	Sha	Bay	Bay	Bay	Bay	Bay	Bay	Bay	Bay	Bay	Bay	Bay	Bay	Sha	Sha	Sha	Sha	Bay	Bay	Bay	Bay	Bay	Bay
232	30	5.21042	90.057	4.73253				Sha	Sha	Sha	Bay	Bay	Sha	Sha	Sha	Bay	Bay	Bay	Bay	Bay	Bay	Sha	Sha	Sha	Sha	Sha	Sha	Sha	Sha	Bay	Bay	Bay	Bay	Bay	Bay	Bay	Bay	Sha	Sha	Sha	Sha	Sha	Bay	Bay	Bay
233	30	7.35482	81.0153	11.6298				Bay	Bay	Bay	Bay	Bay	Sha	Sha	Sha	Bay			Bay	Bay	Bay	Bay	Bay	Bay	Bay	Bay	Bay	Bay	Bay	Bay	Bay	Bay	Bay	Bay	Bay	Sha	Bay	Sha	Sha	Sha	Sha	Sha	Sha	Sha	Sha
234	30	6.24369	87.5147	6.24157				Sha	Bay	Bay	Bay	Bay	Bay	Bay	Bay	Bay	Bay	Bay	Bay	Bay	Bay	Sha	Sha		Bay	Sha	Sha	Sha	Bay	Bay	Bay	Bay	Bay	Bay	Sha	Sha	Bay	Bay	Bay	Sha	Sha	Sha	Sha	Sha	Sha
235	30	10.5548	83.6801	5.76507				Sha	Sha	Sha	Sha	Bay	Bay	Bay	Sha	Sha	Sha	Sha	Sha	Sha	Sha	Sha	Sha	Bay	Bay	Bay	Bay	Bay	Bay	Bay	Bay	Bay	Bay	Bay	Sha	Sha	Sha	Sha	Sha	Bay	Bay	Bay	Bay	Bay	Bay
236	30	6.16091	89.1118	4.72728				Bay	Bay	Bay	Bay	Bay	Bay	Bay	Bay	Bay	Bay	Sha	Bay	Bay	Bay	Bay	Bay	Bay	Bay	Sha	Sha	Sha	Bay	Bay	Bay	Bay	Bay	Bay	Bay	Bay	Sha	Sha	Sha	Bay	Bay	Sha	Sha	Sha	Bay
237	30	5.32997	90.1145	4.55551	0.0196456	99.9607	0.0196456	Sha	Sha	Bay	Sha	Bay	Bay	Bay	Bay	Bay	Bay	Bay	Bay	Bay	Bay	Sha	Sha	Bay	Bay	Sha	Sha	Sha	Sha	Bay	Sha	Sha	Sha	Sha	Sha	Sha	Sha	Sha	Sha	Sha	Sha	Bay	Bay	Bay	Bay
239	30	6.02078	91.8237	2.15554	12.2878	87.6946	0.0175956	Sha	Sha	Sha	Sha	Bay	Bay	Bay	Bay	Bay	Sha	Bay	Bay	Sha	Sha	Bay	Bay		Bay	Bay	Bay	Bay	Bay	Bay	Sha	Sha	Sha	Sha	Sha	Sha		Sha	Sha	Sha	Sha	Sha	Bay	Bay	Bay
240	30	7.03083	75.6215	17.3476				Bay	Sha	Sha	Sha	Sha	Sha	Sha	Sha	Sha	Bay	Sha	Sha	Bay	Bay	Bay	Bay	Sha	Sha	Bay	Bay	Bay			Sha	Bay	Bay	Bay		Bay	Bay	Sha	Sha	Sha	Sha		Sha		Bay
241	30	9.70035	50.5848	39.7149				Sha	Sha	Sha	Sha	Sha		Sha	Sha	Sha	Sha	Sha	Sha	Sha	Sha	Sha	Sha	Sha	Sha	Bay	Bay	Bay	Bay	Bay	Bay	Bay	Sha	Sha	Sha	Sha	Sha	Bay	Bay	Bay	Bay	Bay	Bay	Bay	Sha
242	30	6.24941	93.7506	2.33245e-06	14.8516	85.1209	0.0275401	Bay		Bay	Bay	Bay	Bay	Sha	Sha	Sha	Bay	Bay	Bay	Bay	Bay	Bay	Bay	Bay	Bay	Bay	Bay	Bay	Bay		Sha	Sha	Sha	Sha	Sha	Bay	Bay	Sha	Sha	Sha	Sha	Sha	Bay	Bay	Bay
243	30	6.31289	91.8412	1.84592				Bay	Bay	Bay	Bay	Bay	Bay	Bay	Bay	Bay	Bay	Bay	Bay	Bay	Bay	Sha	Sha	Sha	Sha	Sha	Bay	Bay	Bay	Bay	Bay	Bay	Sha	Sha	Sha	Sha	Sha	Bay	Bay	Bay	Bay	Bay	Bay	Bay	Sha
246	30	5.7321	89.9249	4.34299	8.69734	91.2929	0.00978883	Bay	Bay	Bay	Bay	Sha	Bay	Sha	Sha	Sha	Sha	Bay	Bay	Bay	Bay	Bay	Sha	Sha	Sha	Sha	Sha	Bay	Bay	Sha	Sha	Sha	Sha	Sha	Sha	Sha	Bay	Sha	Sha	Sha	Sha	Sha	Sha	Sha	Sha
248	30	5.83588	88.8421	5.32204	12.5378	87.4434	0.0188026	Bay	Bay	Bay	Bay	Bay	Bay	Bay	Bay	Bay	Sha	Sha	Sha	Bay	Bay	Bay	Bay	Bay	Sha	Sha	Bay	Bay	Bay	Sha	Sha	Bay	Bay	Bay	Bay	Bay	Bay	Sha	Sha	Sha	Sha	Sha	Sha	Sha	Bay
249	30	5.87848	94.1215	2.673e-06	10.925	89.0545	0.0204295	Sha	Sha	Bay	Bay	Bay	Bay	Sha	Sha	Sha	Bay	Bay	Bay	Bay	Bay	Bay	Bay	Sha	Sha	Sha	Sha	Sha	Sha	Bay				Bay	Sha	Sha		Sha	Sha	Sha	Sha	Sha	Bay	Bay	Bay
250	30	7.05587	70.6062	22.338				Sha	Sha	Sha	Sha	Sha	Sha	Sha	Sha	Sha	Sha	Sha	Sha	Sha	Sha	Sha	Sha	Sha	Sha	Sha	Bay	Bay	Bay	Sha	Sha	Sha	Sha	Sha	Sha	Sha	Sha	Sha	Sha	Bay	Bay	Bay	Bay	Bay	Bay
251	30	7.78309	73.1855	19.0314				Bay	Bay	Bay	Bay	Bay	Sha	Bay	Bay	Bay	Sha	Sha	Sha	Sha	Sha	Sha	Sha	Sha	Sha	Bay	Bay	Bay	Bay	Bay	Bay	Bay	Bay	Bay	Bay	Bay	Bay	Bay	Bay	Bay	Sha	Sha	Sha	Bay	Bay
252	30	5.81539	89.8005	4.38406	8.15007	91.8387	0.0111997	Bay	Bay	Bay	Bay	Sha			Bay	Bay	Bay	Bay	Bay	Bay	Bay	Bay	Bay	Bay	Bay	Sha	Bay	Bay		Bay		Sha	Sha	Sha	Sha	Sha	Sha	Sha	Sha	Sha	Sha	Bay	Bay	Sha	Sha
253	30	6.11979	85.1262	8.75401				Sha	Sha	Sha	Sha	Sha			Sha	Sha			Bay	Bay	Bay	Bay	Bay	Bay	Bay	Bay	Bay	Bay	Sha	Bay	Bay	Bay	Sha	Sha	Sha	Sha	Sha	Sha	Sha	Sha	Sha	Sha	Bay	Sha	Sha
254	30	6.18751	89.6576	4.15493				Sha	Sha	Bay	Bay	Bay	Bay	Bay	Bay	Bay	Sha	Sha	Bay	Bay	Bay	Sha	Sha	Sha	Sha	Bay	Bay	Bay	Bay	Bay	Bay	Sha	Sha	Sha	Sha	Sha	Sha	Sha	Sha	Sha	Sha	Sha	Sha	Sha	Sha
255	30	5.10707	90.4664	4.42652				Sha	Sha	Sha	Bay	Bay	Bay	Bay	Bay	Bay	Bay	Bay	Bay	Bay	Bay	Sha	Sha	Bay	Bay	Bay	Bay	Bay	Sha	Bay	Bay	Bay	Bay	Sha	Sha	Sha	Sha	Sha		Sha	Sha	Sha	Sha	Sha	Sha
256	30	4.49446	91.3079	4.19767				Sha	Sha		Sha	Sha	Bay	Bay	Bay	Bay	Sha	Bay	Sha	Sha	Bay	Bay	Bay	Sha	Sha	Bay	Bay	Bay	Bay	Bay	Bay	Bay	Bay	Bay	Sha	Sha	Sha	Sha	Sha	Sha	Sha	Bay	Sha		Sha
257	30	5.88359	87.0845	7.03195				Sha	Sha	Sha	Sha	Sha	Sha	Sha	Bay	Bay	Sha	Sha	Sha			Bay	Sha	Bay	Bay	Bay	Bay	Bay	Bay	Sha	Sha	Bay	Bay	Bay	Bay			Sha	Sha	Sha	Sha	Sha	Bay	Bay	Bay
258	30	7.26718	78.458	14.2749				Bay	Bay	Bay	Sha	Sha	Sha	Sha	Bay	Bay	Sha	Sha	Sha	Sha	Sha	Bay	Bay	Sha	Sha	Sha	Sha	Bay	Bay	Bay	Bay	Bay	Sha	Sha	Sha	Sha	Sha	Bay	Bay	Bay	Bay	Bay	Bay	Bay	Bay
259	30	6.11681	89.3009	4.58231				Bay	Bay	Bay	Sha	Sha	Bay	Bay	Bay	Bay	Sha	Bay	Bay	Bay	Bay	Bay	Bay	Bay	Bay	Sha	Sha	Sha		Bay	Bay	Bay	Bay	Bay	Bay	Sha		Sha	Bay	Bay	Bay	Sha	Sha	Sha	Sha
260	30	6.83658	88.8891	4.27432				Bay	Bay	Bay	Bay	Bay	Bay	Bay	Sha	Sha	Sha	Bay	Sha	Sha	Sha	Sha	Sha	Bay	Bay	Bay	Bay	Bay	Sha	Sha	Bay	Bay	Bay	Bay	Bay	Bay	Bay	Sha	Sha	Bay	Bay	Bay	Bay	Bay	Bay
261	30	6.43046	79.6354	13.9342	10.6884	68.6318	20.6798	Bay	Bay	Bay	Bay	Sha	Sha	Sha	Bay	Bay	Bay	Sha	Sha	Sha	Sha	Sha	Sha	Sha	Sha	Sha	Sha	Sha	Sha	Sha	Sha	Bay	Bay		Sha		Sha	Sha	Sha	Sha	Sha	Sha	Bay	Bay	Bay
262	30	6.20042	87.3524	6.44722	0.0299218	99.9402	0.0299218	Sha	Sha	Bay	Sha	Sha	Sha	Sha	Sha	Sha	Bay	Sha	Sha	Sha	Sha	Sha	Sha	Bay	Bay	Bay	Bay	Bay	Bay	Sha	Sha	Sha	Sha	Sha	Sha	Bay	Bay	Bay	Bay	Sha	Sha	Sha	Sha	Sha	Sha
263	30	6.06428	78.2734	15.6623	11.0821	70.8095	18.1084	Bay	Bay	Bay	Bay	Sha	Sha	Sha	Sha	Sha	Bay	Bay	Bay	Bay	Bay	Bay	Bay	Sha	Sha	Bay	Sha	Sha	Sha	Sha	Sha		Sha	Sha	Sha	Sha	Sha	Sha	Sha	Sha	Sha	Bay	Sha	Bay	Bay
265	30	8.48312	86.7297	4.78719				Sha	Sha	Sha	Bay	Bay	Bay	Bay	Bay	Bay	Sha	Sha	Sha	Sha	Sha	Bay	Bay	Sha	Bay	Bay	Bay	Bay	Sha	Bay	Bay	Bay	Bay	Bay	Sha	Sha	Sha	Bay	Bay	Bay	Bay	Bay	Bay	Bay	Sha
266	30	5.33376	87.3003	7.36591				Bay	Bay	Bay	Bay	Sha	Sha	Sha	Sha	Sha	Bay	Bay	Bay	Sha	Bay	Sha	Sha	Sha	Sha	Sha	Sha	Sha	Sha	Bay	Bay	Bay	Bay	Bay	Sha	Sha	Sha	Sha	Sha	Sha	Sha	Sha	Sha	Sha	Sha
267	30	5.10459	90.3127	4.58272	0.0351199	99.9298	0.0351199	Bay	Bay	Bay	Sha	Bay	Bay	Bay	Bay	Bay	Bay	Bay	Bay	Bay	Bay	Bay	Bay	Sha	Sha	Sha	Bay	Bay	Bay	Sha	Sha	Sha	Sha	Sha	Sha	Sha	Sha	Sha	Sha	Sha	Sha	Sha	Sha	Sha	Sha
268	30	5.82916	90.0141	4.15674	0.018283	99.9634	0.018283	Bay	Sha	Sha	Bay	Bay	Bay	Bay	Bay	Bay	Sha	Sha	Sha	Sha	Sha	Sha	Sha	Sha	Sha	Sha	Bay	Bay	Sha	Sha	Sha	Sha	Sha	Sha	Sha	Sha	Bay	Sha	Sha	Sha	Sha	Sha	Sha	Sha	Sha
269	30	5.10814	86.5287	8.36318				Bay	Bay	Sha	Sha	Sha	Sha	Sha	Sha	Sha	Bay	Sha	Bay	Bay		Bay	Bay		Sha	Sha	Sha	Sha	Sha	Bay	Bay	Bay	Bay	Bay	Bay	Sha	Sha	Sha	Sha	Bay	Bay	Bay	Bay	Bay	Sha
270	30	6.90656	79.8919	13.2015				Bay	Bay	Bay	Bay	Sha	Sha	Sha	Sha	Sha	Sha	Bay	Bay	Sha	Sha	Sha	Sha		Bay	Bay	Bay	Bay	Bay	Sha	Sha	Bay	Bay	Bay	Bay	Bay	Bay	Sha	Sha	Bay	Bay	Bay	Bay		Bay
271	30	6.84582	83.4348	9.71938					Bay	Sha			Sha	Sha	Sha	Bay	Sha	Sha	Sha	Sha	Sha	Bay	Bay	Bay	Bay	Sha	Sha	Sha	Sha	Bay	Bay	Sha	Sha	Sha	Sha	Sha	Sha	Bay	Bay			Sha	Sha	Bay	Bay
273	30	5.23038	89.1292	5.64046	0.0384788	99.923	0.0384788	Sha	Sha	Sha	Sha	Bay	Bay	Bay	Bay	Bay	Sha	Sha	Sha	Sha	Sha	Bay	Sha	Sha	Sha	Sha	Sha	Bay	Bay	Sha	Sha	Sha	Bay	Bay	Sha	Sha	Bay	Sha	Sha	Sha	Sha	Bay	Bay	Bay	Sha
274	30	5.49892	89.9766	4.52451				Bay	Bay	Bay	Sha	Bay	Bay	Bay	Bay	Sha	Bay	Bay	Bay	Bay	Bay	Sha	Sha	Sha	Sha	Sha	Sha	Sha	Sha	Bay	Bay	Bay	Bay	Bay	Sha	Sha	Sha	Bay	Bay	Sha	Sha	Sha	Bay	Bay	Bay
275	30	5.62157	89.3285	5.04998				Bay	Bay	Sha	Sha	Bay	Bay	Bay		Bay	Sha	Sha	Sha	Bay	Bay	Bay	Bay	Bay	Bay	Bay	Bay	Bay	Bay	Bay	Bay	Bay	Bay	Bay	Sha	Sha	Sha	Bay	Bay	Bay	Bay		Sha	Sha	Sha
276	30	5.63522	89.5542	4.81056				Sha	Sha	Sha	Sha	Sha	Sha		Bay	Bay	Bay	Bay	Bay	Bay	Bay	Bay	Sha	Bay	Bay	Bay	Bay	Bay	Bay	Sha	Sha	Sha	Sha			Bay	Bay	Bay				Sha	Sha	Sha	Sha
277	30	5.29929	90.1621	4.53858				Sha	Sha	Sha	Bay	Bay	Bay	Bay	Bay	Bay	Bay	Bay	Bay	Bay	Bay	Bay	Bay	Sha	Sha	Bay	Sha	Bay	Bay	Sha	Bay	Bay	Bay	Bay	Bay	Sha	Sha	Bay	Bay	Bay	Bay	Bay	Bay	Sha	Sha
278	30	4.93906	92.6406	2.42031				Bay	Bay	Sha	Sha	Sha	Sha	Sha	Sha	Bay	Sha	Sha	Bay	Bay	Bay	Bay	Bay	Sha	Sha	Sha	Sha	Sha	Sha	Bay	Bay	Bay	Bay	Sha	Bay	Sha	Sha	Sha	Sha	Sha	Sha	Sha	Sha	Sha	Bay
279	30	4.86844	93.5982	1.53333				Bay	Bay	Bay	Sha	Sha	Sha	Sha	Bay	Bay	Bay	Sha	Bay	Bay	Bay	Sha	Sha	Bay	Bay	Bay	Bay	Bay	Sha	Bay	Bay	Bay	Sha	Sha	Sha	Bay	Bay	Sha	Bay	Bay	Bay	Bay		Sha
280	30	6.39041	77.5018	16.1078				Sha	Sha	Sha	Bay	Bay	Sha		Bay	Sha	Bay	Bay	Bay	Bay	Bay	Bay	Bay	Bay	Bay	Bay	Bay	Bay	Bay	Bay	Bay	Bay	Bay	Bay	Bay	Bay	Bay	Sha	Sha	Sha	Sha	Sha	Bay	Bay	Bay
281	30	4.51814	91.084	4.39783				Bay	Bay	Bay	Bay	Bay	Bay	Bay	Bay	Sha	Sha	Sha	Sha	Sha	Bay	Bay	Bay	Sha	Sha	Sha	Sha	Sha	Sha	Sha	Sha	Bay	Bay	Sha	Sha	Sha	Bay	Sha	Sha	Sha	Sha	Sha	Sha	Bay	Bay
282	30	6.28854	83.5062	10.2052				Sha	Sha	Sha	Sha	Sha	Sha	Sha	Sha	Bay	Sha	Bay	Bay	Bay	Bay		Sha	Bay	Bay	Bay	Bay	Bay	Bay	Bay	Bay	Sha	Sha	Sha	Sha	Sha	Sha	Bay	Bay	Sha	Sha	Sha	Bay	Bay	Bay
284	30	5.85748	79.1311	15.0114				Sha	Sha	Sha	Sha	Sha	Bay	Sha	Sha	Sha	Bay	Bay	Bay	Bay	Bay	Bay	Bay	Bay	Bay	Bay	Bay	Bay	Bay	Sha	Sha	Sha	Sha	Sha	Bay	Bay	Sha	Bay	Bay	Bay	Bay	Bay	Bay	Bay	Bay
285	30	5.85323	89.6088	4.53794				Sha	Sha	Sha	Sha	Bay	Bay	Bay	Bay	Bay	Sha	Sha	Bay	Bay	Bay	Bay	Bay	Bay	Bay	Bay		Sha	Bay	Bay	Bay	Sha	Sha	Sha	Sha	Sha	Sha	Sha	Sha	Sha	Sha	Bay		Bay	Bay
286	30	5.15396	89.0568	5.78927				Sha	Sha	Bay	Bay	Bay	Sha	Sha	Sha	Bay	Bay	Bay	Bay	Bay	Bay	Bay	Bay	Sha	Sha	Sha	Sha	Bay	Sha	Bay	Bay	Bay	Bay	Bay	Sha	Sha	Sha	Bay	Bay	Bay	Bay	Bay	Bay	Sha
288	30	5.17657	90.0645	4.75896				Sha	Sha	Sha	Sha	Sha	Sha	Sha	Sha	Sha	Bay	Sha	Sha	Sha	Sha	Sha	Sha	Bay	Bay	Bay	Bay	Bay	Bay	Bay	Bay	Bay	Sha	Sha	Sha	Sha	Sha	Sha	Sha	Sha	Sha	Bay	Bay	Bay	Sha
289	30	4.76648	90.7141	4.51943				Sha	Sha	Sha		Bay	Bay	Sha	Sha	Sha	Bay	Sha	Sha	Sha	Sha	Sha		Bay	Bay	Bay	Bay	Bay	Bay	Bay	Bay	Bay	Bay	Bay	Bay	Bay	Bay	Sha	Sha	Sha	Sha	Bay	Sha	Sha	Bay
290	30	5.98423	89.9809	4.03488				Bay	Bay	Bay	Bay	Bay	Bay	Bay	Bay	Bay	Bay	Sha	Sha	Sha	Sha	Sha	Sha	Bay	Bay	Bay	Bay	Sha	Sha	Bay	Bay	Sha	Sha	Bay	Bay	Bay	Bay	Sha	Sha	Bay	Bay	Bay	Bay	Sha	Sha
291	30	4.63222	90.8688	4.49894				Bay	Bay	Bay	Bay	Bay	Bay	Bay	Bay	Bay	Sha	Sha	Bay	Bay	Bay	Sha	Sha	Bay	Bay	Sha	Sha	Sha	Sha	Sha	Sha	Sha	Bay	Bay	Bay	Bay	Bay	Sha	Sha	Bay	Bay	Bay	Sha	Bay	Bay
292	30	5.25948	90.2654	4.47509				Bay	Bay	Sha	Sha	Sha	Sha	Sha	Bay	Bay	Bay	Bay	Bay	Bay	Bay	Bay	Bay	Bay	Bay	Bay	Bay	Bay	Bay	Bay	Bay	Bay	Bay	Sha	Sha	Sha	Sha	Sha	Bay	Bay	Bay	Bay	Bay	Bay	Bay
293	30	5.57157	89.4831	4.94534					Bay	Bay	Bay	Bay	Bay	Bay	Bay	Bay	Sha	Sha	Sha	Sha	Bay	Bay	Bay	Bay	Bay	Bay	Bay	Bay	Bay	Bay	Bay	Bay	Bay	Bay	Sha	Sha	Sha	Bay	Bay	Bay	Bay	Bay	Sha	Sha	Sha
294	30	6.10898	86.9685	6.92249				Bay	Bay	Bay	Bay	Sha	Sha	Sha	Sha	Sha	Sha	Sha	Sha	Sha	Sha	Bay	Bay	Bay	Bay	Bay	Bay	Bay	Bay	Bay	Bay	Bay	Bay	Sha	Sha	Sha	Bay	Bay	Bay	Bay	Bay	Bay	Bay	Bay	Bay
297	30	5.92301	87.5149	6.56205	0.0330021	99.934	0.0330021	Bay	Bay	Bay	Sha	Sha	Sha	Sha	Sha	Sha	Bay	Bay	Sha	Sha	Sha	Bay	Bay	Bay	Bay	Bay	Bay	Bay	Bay	Sha	Sha	Sha	Sha	Sha	Sha	Sha	Sha	Sha	Sha	Sha	Sha	Bay	Bay	Bay	Bay
298	30	4.36138	91.3205	4.31813				Sha	Sha	Sha	Sha	Sha	Bay	Bay	Sha	Bay	Sha	Sha	Sha	Sha	Sha	Sha		Bay	Sha	Bay	Sha	Sha	Bay	Bay	Bay	Bay	Bay			Sha	Sha	Bay	Bay	Bay	Bay	Sha	Sha	Sha	Sha
299	30	5.71198	90.4743	3.81373	12.3712	87.6148	0.0139364	Bay	Bay	Bay	Bay	Bay	Bay	Bay	Bay	Bay	Bay	Bay	Bay	Bay	Sha			Bay	Bay	Bay	Bay	Bay	Sha	Sha	Sha	Sha	Sha	Sha	Sha	Sha	Sha	Sha	Sha	Sha	Sha	Sha	Sha	Sha	Bay
300	30	4.79364	89.9027	5.30367				Sha	Bay	Bay	Bay	Bay	Bay	Bay	Bay	Bay	Sha	Sha	Sha	Sha	Bay		Bay	Sha	Sha	Sha	Sha	Sha	Sha	Bay	Bay	Bay	Bay	Bay	Sha	Sha	Bay	Bay	Sha	Sha	Sha	Bay	Sha	Sha	Sha
301	30	4.92759	90.369	4.70342				Sha	Sha	Sha	Bay	Bay	Bay	Bay	Bay	Bay	Bay	Bay	Bay	Bay	Bay	Bay	Bay	Sha	Sha	Sha	Sha	Bay	Bay	Bay	Bay	Bay	Bay	Sha	Sha	Sha	Sha	Sha	Sha	Bay	Bay	Bay	Bay	Bay	Bay
302	30	4.84697	91.1919	3.96115				Bay	Bay	Bay	Bay	Sha	Sha	Sha	Bay	Bay	Bay	Bay	Bay	Bay	Bay	Sha	Sha	Bay	Bay	Bay	Bay	Bay	Sha	Bay	Bay	Bay	Bay	Bay	Bay	Bay	Sha	Sha	Sha	Sha	Sha	Sha	Sha	Bay	Bay
303	30	4.88542	90.9269	4.18771				Bay	Bay	Bay	Bay	Bay	Bay	Bay	Bay	Bay	Sha	Sha	Sha	Sha	Bay	Bay	Bay	Bay	Sha	Sha	Sha	Sha	Sha	Bay	Bay	Bay	Bay	Bay	Sha	Sha	Sha	Bay	Bay	Bay	Bay	Bay	Bay	Bay	Bay
304	30	5.23615	90.0436	4.72021	0.128027	99.7439	0.128027	Bay	Bay	Bay	Bay	Bay	Bay	Bay	Bay	Bay	Bay	Bay	Bay	Bay	Bay	Bay	Bay	Sha	Sha	Bay	Bay	Sha		Bay	Bay	Sha	Sha	Sha	Bay	Bay	Bay	Sha		Bay	Bay	Bay	Bay		Bay
305	30	4.57673	90.5108	4.91244				Sha	Sha	Sha	Sha	Bay	Bay	Bay	Bay	Bay	Sha	Sha	Bay	Bay	Sha	Sha	Sha	Bay	Bay	Bay	Bay	Bay	Sha	Bay	Bay	Bay	Bay	Bay	Bay	Sha	Sha	Sha	Sha	Sha	Bay	Bay	Bay	Bay	Bay
306	30	6.50237	87.0111	6.48654				Sha	Sha	Sha	Sha	Bay		Sha	Bay	Bay	Sha	Sha	Sha	Sha		Bay	Bay	Bay	Bay	Bay	Bay	Sha	Sha		Bay	Sha	Sha	Sha	Sha	Sha	Bay	Sha	Sha	Sha	Sha	Sha	Sha	Sha	Sha
307	30	5.32861	91.4915	3.17989				Sha	Sha	Sha	Sha	Sha	Bay	Bay	Bay	Bay	Sha	Sha	Bay	Sha	Sha	Bay	Bay	Bay	Bay	Bay	Bay	Bay	Sha	Bay	Bay	Sha	Sha	Sha	Sha	Sha	Sha	Bay	Bay	Bay	Bay	Bay	Bay	Bay	Sha
308	30	5.77294	91.2013	3.02572	0.0387707	99.9225	0.0387707	Sha	Sha	Sha	Sha	Sha		Sha	Sha	Sha	Bay	Bay	Bay	Bay	Bay	Sha	Sha	Bay	Bay	Bay	Bay	Bay	Bay	Sha	Sha	Sha	Sha	Sha	Sha	Bay	Sha	Bay	Bay	Sha	Sha	Sha	Sha	Bay	Bay
309	30	5.75522	87.0308	7.21397				Sha	Sha	Sha	Bay	Sha	Sha	Sha	Sha	Sha	Bay	Bay	Sha	Sha	Sha	Sha	Sha	Bay	Sha	Sha	Sha	Sha	Sha	Bay	Bay	Bay	Sha	Sha	Bay	Bay	Bay	Bay	Sha	Sha	Sha	Sha	Sha	Sha	Sha
311	30	5.30521	90.9405	3.75433				Bay	Sha	Sha	Sha	Sha	Sha	Sha	Sha	Sha	Bay	Bay	Bay	Bay	Bay	Bay	Bay	Sha	Sha	Sha	Sha	Sha	Sha	Bay	Bay	Bay	Bay	Bay	Bay	Bay	Bay	Sha	Sha	Sha	Sha	Sha	Sha	Bay	Bay
312	30	5.64974	90.2403	4.10993				Sha	Sha	Sha	Sha	Sha	Sha	Sha	Bay	Bay	Bay	Bay	Bay	Bay	Bay	Bay	Bay	Sha	Sha	Sha	Sha	Sha	Sha	Bay			Bay	Bay	Bay	Bay	Bay	Bay	Bay	Bay	Bay	Bay	Bay	Bay	Bay
313	30	5.88594	90.8348	3.27926				Sha	Sha	Sha	Bay	Bay	Bay	Bay	Bay	Bay	Sha	Sha	Sha	Bay	Bay	Bay	Bay	Bay	Bay	Bay	Bay	Bay	Sha	Bay	Bay	Sha	Sha	Sha	Sha	Sha	Sha	Sha	Sha	Bay	Bay	Bay	Bay	Bay	Bay
314	30	5.76267	90.7359	3.50146				Bay	Bay	Bay	Bay	Sha	Sha	Bay	Bay	Bay	Bay	Bay	Sha	Bay	Bay	Bay	Bay	Bay	Sha	Sha	Sha	Sha	Sha	Bay	Bay	Bay	Bay	Sha	Sha	Sha	Sha	Sha	Sha	Sha	Sha	Sha	Bay	Bay	Bay
315	30	7.26695	85.8169	6.91617				Bay	Bay	Bay	Bay	Bay	Sha	Sha	Sha	Bay	Bay	Bay	Bay	Bay	Bay	Bay	Bay	Bay	Bay	Bay	Sha	Bay	Bay	Bay	Bay	Sha	Sha	Sha	Sha	Sha	Sha	Sha	Sha	Sha	Sha	Sha	Sha	Bay	Bay
316	30	7.93216	75.0017	17.0662				Sha	Sha	Sha	Sha	Sha	Sha	Sha	Sha	Bay	Sha	Sha	Sha	Bay	Bay	Bay	Bay	Sha	Sha	Sha	Sha	Sha	Sha	Bay	Bay	Bay	Bay	Bay	Sha	Sha	Sha	Bay	Bay	Bay	Bay	Sha	Bay	Bay	Bay
318	30	5.83261	91.1755	2.99194	12.7217	87.2557	0.0225563	Bay	Bay	Bay	Bay	Bay	Bay	Bay	Bay	Sha	Sha	Bay	Bay	Bay	Bay	Bay	Bay	Bay	Bay	Sha	Sha	Sha	Sha	Sha	Sha	Sha	Sha	Sha	Sha	Sha	Sha	Sha	Sha	Sha	Sha	Sha	Sha	Sha	Sha
319	30	5.8283	91.7081	2.46364				Bay	Sha	Bay	Bay	Bay	Bay	Bay	Bay	Bay	Sha	Sha				Bay	Bay	Bay	Bay	Sha	Sha	Sha	Sha	Sha	Sha	Sha	Sha	Bay	Bay	Bay	Bay	Bay	Bay	Bay	Bay	Sha	Sha	Sha	Bay
320	30	6.03121	89.0642	4.90464				Bay	Bay	Sha			Sha	Sha	Sha	Sha	Sha	Bay	Sha	Sha	Sha	Sha	Sha	Bay	Bay	Bay	Bay	Bay	Bay	Bay	Bay	Bay	Bay	Bay	Bay	Bay	Sha	Sha	Bay	Bay	Sha	Bay	Bay	Bay	Bay
321	30	6.3804	85.1637	8.45591				Sha	Sha	Sha			Sha	Sha	Sha	Sha	Bay	Bay	Bay	Bay	Bay	Bay	Bay	Sha	Bay	Bay	Bay	Sha	Sha	Bay	Sha	Sha	Sha	Bay	Bay	Sha	Sha	Bay	Bay	Bay	Bay	Bay	Bay	Bay	Sha
323	30	8.24643	85.1478	6.60576				Sha		Bay	Bay	Bay					Sha	Sha	Sha	Sha	Sha	Sha	Sha	Bay	Bay	Bay	Bay	Bay	Bay	Bay	Bay	Bay	Bay	Bay	Bay	Bay	Bay	Bay	Bay	Bay	Bay	Bay	Bay	Bay	Bay
324	30	5.49608	88.7108	5.79308				Bay	Bay	Bay	Bay	Bay	Sha	Sha	Sha	Sha	Sha	Sha	Sha	Bay	Bay	Bay	Bay	Sha	Sha	Sha	Sha	Sha	Sha		Sha	Bay	Bay	Bay	Bay	Bay	Sha	Bay	Bay	Bay	Bay	Bay	Bay	Bay	Bay
325	30	5.74393	90.3648	3.89125	0.0416483	99.9167	0.0416483	Sha	Sha	Sha	Sha	Bay	Bay	Bay	Bay	Bay	Sha	Sha	Sha	Sha		Bay	Bay	Bay	Bay	Bay	Bay	Sha	Sha	Sha	Sha	Sha	Bay	Bay	Sha	Sha	Bay	Sha	Sha	Sha	Sha	Sha	Sha	Sha	Sha
326	30	5.40899	90.385	4.20597				Bay	Bay	Sha	Sha	Sha	Sha	Sha	Bay	Bay	Bay	Bay	Bay	Bay	Bay	Bay	Bay	Sha	Sha	Sha	Sha	Sha	Sha	Bay	Bay	Bay	Bay	Sha	Sha	Sha	Sha	Sha	Sha	Sha	Sha	Sha	Bay	Bay	Bay
327	30	7.67734	72.9093	19.4134					Sha	Sha	Sha	Sha	Sha	Sha	Sha	Sha	Bay	Sha	Sha	Sha	Sha	Sha	Sha	Sha	Sha	Sha	Sha	Sha	Sha	Bay	Bay	Bay	Sha	Sha	Sha	Sha	Bay	Sha	Bay	Bay	Bay	Bay	Bay	Sha	Sha
328	30	6.54562	90.3658	3.08854				Sha	Sha	Sha	Sha	Bay	Bay	Bay	Bay	Bay	Sha	Sha	Sha	Sha	Sha	Bay	Bay	Bay	Bay	Bay	Sha	Sha	Sha	Sha	Sha	Sha	Sha	Sha	Sha	Sha	Sha	Sha	Sha	Bay	Bay	Bay	Sha	Bay	Bay
329	30	8.01885	88.2307	3.7505				Sha	Sha	Sha	Sha	Bay	Bay	Bay	Bay	Sha	Sha	Bay	Bay	Bay	Bay	Bay	Sha	Sha	Bay	Bay	Bay	Bay	Sha	Bay	Bay		Sha	Bay	Bay	Bay	Sha	Bay	Bay	Sha	Sha	Sha	Sha	Bay	Sha
330	30	6.28264	90.238	3.47935				Sha	Sha	Sha	Bay	Bay	Bay	Bay	Sha	Sha	Bay	Bay	Bay	Bay	Bay	Bay	Bay	Sha	Sha	Sha	Sha	Bay	Bay	Bay	Bay	Bay	Bay	Bay	Bay	Bay	Bay	Sha	Sha	Bay	Bay	Bay	Bay	Sha	Bay
331	30	6.83666	89.6013	3.56207				Bay	Bay	Bay	Bay	Bay	Bay	Bay	Bay	Bay	Sha	Sha		Bay	Bay	Bay	Bay	Bay	Bay	Bay	Bay	Sha	Sha	Bay	Bay	Bay	Bay	Bay	Bay	Bay	Sha	Sha	Bay	Bay	Bay		Bay	Bay	Bay
332	30	5.95229	84.2426	9.8051				Bay	Bay	Sha	Bay	Sha	Sha	Sha	Sha	Sha	Bay	Bay	Bay	Bay	Sha	Sha	Sha	Sha	Sha	Sha	Sha	Sha	Sha		Bay	Bay	Bay	Bay	Bay	Bay	Bay	Bay	Bay	Bay	Bay	Bay	Bay	Bay	Bay
334	30	5.5423	91.5048	2.95288				Sha	Sha	Sha	Sha	Sha	Bay	Bay	Bay	Bay	Bay	Bay	Bay	Bay	Bay	Sha	Sha	Sha	Sha	Sha	Sha	Sha	Sha	Bay	Bay	Sha	Bay	Bay	Sha	Sha	Sha			Bay	Bay	Bay	Bay	Bay	Bay
335	30	5.44133	91.0304	3.52832				Bay	Sha	Sha	Sha	Sha	Bay	Bay	Bay	Bay	Bay	Bay	Sha	Sha	Sha	Sha	Bay	Sha	Sha	Sha	Bay	Sha	Sha	Bay	Bay	Bay	Sha	Sha	Bay	Bay	Sha	Bay	Bay	Sha	Sha	Sha	Bay	Bay	Bay
336	30	11.1895	72.8173	15.9932				Sha	Sha	Sha	Sha	Sha	Sha	Sha	Sha	Sha	Bay	Sha	Sha	Sha	Sha	Sha	Bay	Sha	Bay	Bay	Sha	Sha	Sha	Bay	Bay	Bay	Bay	Bay	Sha	Bay	Bay	Bay	Bay	Sha		Bay	Bay	Bay
337	30	4.93849	91.3453	3.71616				Bay	Bay	Bay	Bay	Bay	Sha	Sha	Sha	Sha			Sha	Sha	Sha	Sha	Sha	Bay	Bay	Bay	Bay	Bay	Bay	Sha	Sha	Sha	Sha	Bay	Sha	Sha	Sha	Sha	Sha	Sha	Sha	Bay	Bay	Bay	Sha
338	30	6.23816	83.5457	10.2161				Sha	Sha	Sha	Sha	Sha	Sha	Sha	Sha	Bay	Bay	Bay	Bay	Bay	Bay	Bay	Bay			Sha	Sha	Sha	Sha	Sha	Sha	Sha	Sha	Sha	Sha	Sha	Sha	Sha	Sha	Bay	Bay	Bay	Bay	Sha	Sha
339	30	6.92962	89.6469	3.42344				Sha	Sha	Sha	Sha	Bay	Bay	Bay	Bay	Bay	Sha	Sha	Bay	Bay	Bay		Sha	Bay	Bay	Bay	Bay	Bay	Sha	Bay	Bay	Bay	Bay	Sha	Sha	Sha	Bay	Sha	Sha	Sha	Sha	Bay	Bay	Bay	Bay
340	30	5.50404	88.5366	5.95932				Bay	Bay	Sha	Bay	Bay	Sha	Sha	Sha	Sha	Sha	Sha	Sha	Sha	Bay	Bay	Bay	Sha	Sha	Sha	Sha	Sha	Sha	Bay	Bay	Bay	Bay	Sha	Sha	Sha	Sha	Bay	Bay			Sha	Sha	Bay	Bay
341	30	5.20928	91.4887	3.30204				Bay	Sha	Sha	Bay	Bay	Bay	Bay	Bay	Bay	Bay	Bay	Bay	Bay	Bay	Bay	Bay	Sha	Sha	Bay	Bay	Bay	Bay	Bay	Bay	Sha	Sha	Sha	Sha	Sha	Sha	Bay	Bay	Bay	Bay	Bay	Bay	Bay	Sha
342	30	7.90755	89.1145	2.97799				Sha	Sha	Sha	Sha	Bay	Bay	Bay	Sha	Sha	Sha	Sha				Sha	Bay	Bay	Bay	Bay	Sha	Bay	Bay	Bay	Bay	Sha	Sha	Sha	Sha	Sha	Sha	Bay	Bay		Sha	Sha	Sha	Sha	Bay
344	30	7.91151	72.8732	19.2153				Bay	Bay	Bay				Bay	Bay	Bay	Sha	Sha	Bay	Bay	Bay	Bay	Bay	Bay	Bay	Bay	Sha	Sha		Bay	Bay	Bay	Bay	Bay	Bay	Bay	Bay	Sha	Sha	Bay	Bay	Bay	Bay		Bay
345	30	7.57712	89.3164	3.10653				Sha	Bay	Bay	Bay	Bay	Bay	Bay	Bay	Sha	Sha	Sha	Bay	Sha	Sha	Sha	Sha	Bay	Bay	Bay	Bay	Bay	Bay	Bay	Bay	Sha	Sha	Sha	Sha	Sha	Sha	Bay	Bay	Bay	Sha	Sha	Bay	Bay	Bay
346	30	4.75495	95.2451	1.59265e-06				Bay	Bay	Bay	Bay	Bay	Bay	Bay	Bay	Bay	Bay	Bay	Bay	Bay			Sha	Bay	Sha	Bay	Bay	Bay		Bay	Bay	Bay	Bay	Bay	Bay	Sha	Sha	Sha	Sha	Sha	Sha	Bay	Sha		Bay
348	30	6.98707	82.5874	10.4255	14.5252	67.768	17.7068	Sha	Sha	Sha	Sha	Sha	Sha	Bay	Sha	Sha	Bay	Bay	Bay	Bay	Bay	Bay	Sha	Bay	Bay	Bay	Bay		Bay	Sha	Sha	Sha	Sha	Sha	Sha	Sha	Sha	Bay	Bay	Sha	Sha	Bay	Sha	Sha	Sha
349	30	7.72389	71.1211	21.155				Sha	Sha	Sha	Sha	Sha	Bay	Sha	Sha		Bay	Bay	Bay	Bay	Bay	Bay	Bay	Bay	Bay	Sha	Sha	Sha	Sha	Bay	Bay	Bay	Bay	Bay	Bay		Sha	Bay	Bay	Bay	Bay	Bay	Bay	Bay	Bay
350	30	5.91824	88.2252	5.85651	0.031086	85.4784	14.4906	Bay	Bay	Sha	Sha	Sha	Sha	Sha	Sha	Bay	Sha	Bay	Bay	Bay	Bay	Bay	Sha	Bay	Bay	Sha	Sha	Sha	Sha	Bay	Bay	Sha	Sha	Sha	Sha	Sha	Sha	Sha	Sha	Sha	Sha	Sha		Bay	Bay
351	30	5.10507	93.4167	1.47825	0.0625422	99.8749	0.0625422	Bay	Bay	Sha	Sha	Sha	Sha	Sha	Bay	Bay	Bay	Bay	Sha	Sha	Sha	Sha	Sha	Bay	Bay	Sha	Sha	Sha	Sha	Sha	Sha	Sha	Bay	Bay	Bay	Bay	Bay	Sha	Sha	Sha	Sha	Bay	Bay	Bay	Bay
352	30	8.95901	87.4311	3.60987				Sha	Sha	Bay	Bay	Bay	Bay	Bay	Bay	Sha	Sha	Sha	Sha	Sha	Sha	Sha	Sha	Sha	Sha	Sha	Bay	Bay	Bay	Sha	Sha	Sha	Sha	Sha	Sha	Sha	Sha	Bay	Bay	Bay	Bay	Bay	Bay	Bay	Sha
353	30	5.45331	89.1395	5.40719				Bay	Bay	Sha	Sha	Sha	Sha	Bay	Bay	Bay	Bay	Bay	Bay	Bay	Bay	Bay	Bay	Sha	Sha	Sha	Bay	Bay		Sha	Sha	Bay	Bay	Sha	Sha	Sha	Sha	Bay	Bay	Bay	Bay	Bay	Bay		Bay
354	30	5.90089	90.3257	3.77338				Bay	Bay	Bay	Bay	Bay	Bay	Bay	Bay	Bay		Bay	Sha	Bay	Bay	Bay	Bay	Bay	Bay	Sha	Bay	Sha	Sha	Bay	Bay	Sha	Sha	Sha	Sha	Sha	Bay	Bay	Bay	Bay	Bay	Bay	Bay	Bay	Bay
355	30	7.62724	71.7958	20.5769				Bay	Bay	Bay	Bay	Sha	Sha	Sha	Sha	Sha	Sha	Bay	Bay	Bay	Bay	Bay	Bay	Sha	Bay	Bay	Bay	Bay	Sha	Bay	Bay	Bay	Bay	Bay	Sha	Sha		Sha	Sha	Sha	Sha	Sha	Sha	Sha	Sha
356	30	5.72644	94.2736	2.56206e-06	0.0318197	99.9364	0.0318197	Sha	Sha	Sha	Sha	Bay	Bay		Sha	Sha	Bay	Bay	Bay	Bay	Bay	Bay	Bay	Sha	Sha	Bay	Bay	Bay	Bay	Bay	Sha	Sha	Sha	Sha	Sha	Sha	Bay	Sha	Sha	Sha	Bay	Bay	Bay	Bay	Bay
357	30	5.62076	91.7979	2.58138	11.7561	88.2227	0.0212432	Sha	Sha	Sha	Sha	Bay	Bay	Bay	Sha	Bay	Bay	Bay	Sha	Bay	Bay	Bay	Bay	Sha	Sha	Sha	Bay	Bay	Bay	Sha	Sha	Sha	Sha	Sha	Sha	Sha	Sha	Bay	Sha	Sha	Sha	Bay	Bay	Bay	Bay
358	30	8.06121	67.0517	24.8871				Bay	Bay	Sha	Sha	Sha	Sha	Sha	Sha	Bay	Sha	Sha	Sha	Sha	Sha	Sha	Sha	Bay	Sha	Sha	Sha	Bay	Sha		Bay	Bay	Bay	Bay	Bay	Bay	Bay	Bay	Bay	Bay	Bay	Bay		Bay	Bay
360	30	7.68825	88.3504	3.96132				Bay	Bay	Bay	Bay	Bay	Bay	Bay	Bay	Bay	Sha	Sha	Sha	Sha	Bay	Bay	Bay	Sha	Sha	Sha	Sha	Sha	Sha	Bay	Bay	Bay	Bay	Bay	Bay	Bay	Bay	Sha	Bay	Bay	Bay	Bay	Sha	Bay	Bay
361	30	5.81054	89.5391	4.65041				Bay	Bay	Bay	Bay	Bay	Bay	Bay	Bay	Bay	Bay	Bay	Bay	Bay	Bay	Bay	Sha	Sha	Sha	Sha	Sha	Sha	Sha	Sha	Sha	Sha	Sha	Sha	Sha	Sha	Sha			Bay	Bay	Bay	Bay	Bay	Sha
362	30	4.42534	91.9185	3.65612	0.0839896	99.832	0.0839896	Bay	Bay	Bay	Bay	Bay	Bay	Sha	Sha	Bay	Bay	Bay	Bay	Bay	Bay	Sha	Sha	Sha	Sha	Sha	Sha	Sha	Bay	Bay	Sha	Sha	Sha	Sha	Sha	Sha	Sha	Sha	Sha	Bay	Bay	Bay	Bay	Bay	Sha
363	30	6.78524	82.8387	10.376				Sha	Sha	Sha	Sha	Sha	Sha	Sha	Sha	Sha	Bay	Sha	Sha	Bay	Sha	Sha	Sha	Sha	Sha	Bay	Bay	Bay	Bay			Bay	Sha	Sha	Sha	Sha	Sha	Bay	Bay	Bay	Sha	Sha	Bay	Sha	Sha
364	30	5.32299	90.7246	3.95243				Sha	Sha	Sha	Sha	Bay	Bay	Bay	Bay	Bay	Sha		Bay	Bay	Bay	Bay	Bay	Sha	Sha	Bay	Bay	Bay	Bay	Bay	Bay	Bay	Sha	Sha	Sha	Sha	Sha	Sha	Sha	Sha	Sha	Bay	Bay	Bay	Bay
365	30	5.44635	90.6159	3.93776				Bay	Bay	Sha	Sha	Bay	Bay	Bay		Sha	Bay	Bay	Bay	Bay	Bay	Sha	Sha	Sha	Sha	Bay	Bay	Bay		Sha	Sha	Bay	Bay	Bay	Bay	Sha	Sha	Sha	Sha		Sha	Bay	Sha		Bay
366	30	4.94771	93.1486	1.90366				Sha	Sha	Sha	Sha	Sha	Sha	Sha	Bay	Sha	Bay	Bay	Bay	Bay	Bay	Bay	Bay	Sha	Sha	Bay	Bay	Bay	Sha	Bay	Bay	Bay	Bay	Bay	Bay	Bay	Bay	Sha	Sha	Bay	Bay	Bay	Sha	Sha	Bay
367	30	6.17526	88.3239	5.50081				Sha	Sha	Sha	Sha	Bay	Bay	Bay	Bay	Bay	Sha	Bay	Bay	Bay	Bay	Bay	Bay	Bay	Sha	Sha	Bay	Bay	Bay			Bay	Bay	Bay	Sha	Sha	Sha	Bay	Bay	Bay	Bay	Bay	Bay	Sha	Sha
368	30	5.36827	89.018	5.61368	12.6518	78.2881	9.06005	Bay	Bay	Bay	Sha	Sha	Sha	Sha	Sha	Bay	Sha	Bay	Bay	Bay	Bay	Bay	Bay	Bay	Bay	Bay	Bay	Bay	Bay			Bay	Bay	Bay	Bay	Bay		Sha	Sha	Sha	Sha	Bay	Bay	Sha	Bay
369	30	5.34767	91.7972	2.85514					Bay	Bay	Bay	Bay	Bay	Bay	Bay	Sha	Sha	Sha	Sha	Sha	Sha	Bay	Bay	Sha	Sha	Sha	Sha	Sha	Sha	Sha	Sha	Sha	Sha	Sha	Sha		Sha	Sha	Bay	Bay	Bay	Bay			Sha
370	30	5.39043	91.4315	3.17805	0.0217492	99.9565	0.0217492	Sha	Sha	Sha		Sha	Bay	Bay	Bay	Bay	Bay	Bay	Bay	Bay	Bay	Sha	Sha	Sha	Sha	Sha	Sha	Sha	Sha	Sha	Sha	Sha	Sha	Sha	Bay	Bay	Bay	Sha	Sha	Sha	Bay	Bay	Bay	Bay	Bay
372	30	6.09345	83.6146	10.2919	10.6132	72.8707	16.5161	Sha		Sha	Sha	Sha	Sha	Bay	Bay	Bay	Bay	Bay	Bay	Bay	Bay	Sha	Sha	Sha	Sha	Bay	Bay	Bay	Bay	Sha	Sha	Sha	Sha	Sha	Sha	Sha	Sha	Sha	Sha	Sha	Sha	Sha	Sha	Sha	Bay
373	30	6.17302	89.9148	3.91216				Bay	Bay	Bay	Bay	Bay	Bay	Bay	Bay	Sha	Sha	Sha	Sha	Sha	Sha	Bay	Bay	Sha	Sha	Sha	Sha	Sha		Bay	Bay	Bay	Bay	Sha	Sha	Bay	Bay	Sha	Sha	Sha	Sha		Sha	Sha	Sha
374	30	4.85561	92.7519	2.39254				Sha	Sha	Sha	Sha	Sha	Sha	Sha	Sha	Sha	Bay	Bay	Sha	Sha	Sha	Sha	Sha	Bay	Bay	Sha	Sha	Sha	Sha	Bay	Bay	Bay	Bay	Bay	Bay	Bay	Bay	Sha	Sha	Sha	Sha		Sha	Sha	Bay
375	30	5.72222	90.7131	3.56464	13.7867	86.1996	0.01368	Bay	Bay	Bay	Bay	Sha	Bay	Bay	Bay	Bay	Bay	Bay	Bay	Bay	Bay	Bay	Bay	Bay	Bay	Bay	Bay	Sha	Sha	Sha	Sha	Sha	Sha	Sha	Sha	Sha	Sha	Sha	Sha	Sha	Sha	Sha	Bay	Bay	Bay
376	30	4.47932	92.3015	3.21913				Bay	Bay	Bay	Bay	Bay	Bay	Bay	Bay	Bay	Sha	Bay	Bay	Bay	Bay	Sha	Sha		Sha	Sha	Sha	Sha	Bay	Bay	Bay	Bay	Bay	Sha	Bay	Bay	Bay	Sha	Sha	Bay	Bay		Bay	Bay	Bay
378	30	6.5167	82.6868	10.7965	10.1901	71.7612	18.0487	Sha	Sha	Sha	Sha	Sha	Sha	Sha	Bay	Bay	Sha	Sha	Bay	Bay	Bay	Bay	Sha	Sha	Sha	Sha	Sha	Bay	Bay	Sha	Sha	Sha	Sha	Sha	Sha	Bay	Bay		Bay	Sha	Sha	Bay	Bay	Bay	Bay
379	30	7.02231	88.6413	4.33642				Bay	Bay	Sha	Sha	Sha	Bay	Bay	Bay	Bay	Sha	Sha	Sha	Sha	Sha	Sha	Sha	Sha	Sha	Sha	Sha	Bay	Bay	Bay	Bay	Bay	Sha	Sha	Sha	Sha	Bay	Bay	Bay	Bay	Sha	Bay	Bay	Bay	Bay
380	30	5.75474	89.732	4.51325				Bay	Bay	Bay	Bay	Sha	Bay	Bay	Bay	Bay	Sha	Sha	Sha	Sha	Bay	Bay	Bay	Bay	Bay	Sha	Sha	Sha	Sha	Bay	Bay	Bay	Sha	Sha	Sha	Sha	Sha	Sha	Sha	Sha	Sha	Bay	Bay	Bay	Bay
381	30	5.87406	86.4882	7.63773				Sha	Bay	Sha	Sha	Sha	Sha	Sha	Sha	Sha	Sha	Bay	Bay	Bay	Bay	Bay	Bay	Bay	Sha	Sha	Sha	Sha	Sha	Sha	Sha	Sha	Sha	Sha	Sha	Sha	Sha	Sha	Sha	Bay	Bay	Bay	Bay	Bay	Bay
382	30	5.56143	91.6346	2.80392				Sha	Sha	Sha	Sha	Bay	Bay	Bay	Bay	Bay	Bay	Bay	Bay	Bay	Bay	Bay	Bay	Sha	Sha	Bay	Bay	Bay	Bay	Sha	Sha	Sha	Bay	Sha	Sha	Sha	Sha	Bay	Bay	Bay	Sha	Bay	Sha	Sha	Sha
383	30	7.37605	84.3087	8.31528				Sha	Sha	Sha	Sha	Sha	Sha	Sha	Sha	Bay	Sha	Sha	Sha	Sha	Sha	Sha	Sha	Bay	Bay	Bay	Bay	Bay	Bay	Bay	Bay		Sha	Sha	Sha	Sha	Sha	Sha	Sha	Sha	Sha	Sha	Bay	Bay
384	30	7.59771	89.1179	3.28442				Bay	Bay	Bay	Bay	Bay	Bay	Bay	Bay	Bay	Sha	Sha	Bay	Bay	Bay	Sha	Sha	Sha	Bay	Sha	Bay	Bay	Sha	Bay	Bay	Bay	Bay	Bay	Sha	Sha	Sha	Bay	Bay	Bay	Bay	Bay	Bay	Bay	Bay
386	30	6.77406	77.5735	15.6524				Sha	Sha	Sha	Sha	Sha	Sha	Sha	Sha	Sha	Bay	Sha	Sha	Sha	Sha	Bay	Bay	Sha	Sha	Sha	Bay	Bay	Bay	Bay	Bay	Bay	Sha	Sha	Sha	Sha	Bay	Bay	Bay	Bay	Bay	Bay	Bay	Bay	Bay
387	30	6.66263	89.7509	3.58642	0.0275761	99.9448	0.0275761	Bay	Bay	Sha	Sha	Sha	Bay	Sha	Sha	Sha		Sha	Sha	Bay	Bay	Bay	Bay	Sha	Bay	Bay	Bay	Bay	Sha	Sha	Sha	Sha	Sha	Sha	Sha	Sha	Sha	Sha	Sha	Sha	Sha	Bay	Bay	Bay	Bay
388	30	4.77436	91.4898	3.73581				Sha	Sha	Sha	Sha	Bay	Bay	Bay	Bay	Sha	Bay	Bay	Bay	Bay	Bay	Bay	Bay	Bay	Bay	Sha	Sha	Sha	Sha	Bay	Bay	Bay	Bay	Bay	Bay	Sha	Sha	Bay	Bay	Sha	Sha	Sha	Sha	Bay	Bay
389	30	4.55249	90.1904	5.25707				Bay	Sha	Sha	Sha	Sha	Sha	Sha	Sha	Sha	Bay	Bay	Bay	Bay	Sha	Sha	Sha	Bay	Bay	Bay	Bay	Bay	Sha	Bay	Bay	Bay	Sha	Sha	Sha	Sha	Sha	Bay	Bay	Bay	Bay	Sha	Sha	Bay	Bay
390	30	5.23109	89.835	4.93396				Bay	Bay	Bay	Bay	Sha	Sha	Sha	Sha	Bay	Bay	Bay	Sha	Sha	Sha	Sha	Bay	Bay	Bay	Bay	Sha	Sha	Sha	Sha	Sha	Bay	Sha	Bay	Bay	Bay	Bay	Sha	Sha	Sha	Bay	Bay	Bay	Sha	Bay
391	30	6.67057	89.4238	3.90566				Sha	Sha	Sha	Sha	Sha	Bay	Bay	Bay	Bay	Sha	Sha	Sha	Bay	Bay	Bay	Bay	Bay	Bay	Bay	Sha	Sha	Sha	Sha	Sha	Sha	Sha	Sha	Sha	Sha	Sha	Bay	Bay	Bay	Bay	Bay	Bay	Sha	Sha
392	30	6.40132	80.0555	13.5432				Sha	Sha	Sha	Sha	Sha	Sha	Sha	Sha	Sha	Sha	Sha	Bay	Bay	Bay	Bay	Bay	Bay	Sha	Sha	Sha	Sha	Bay	Bay	Bay	Sha	Sha	Sha	Sha	Sha	Sha	Bay	Bay	Bay	Bay	Bay	Bay	Bay	Bay
393	30	8.79937	86.9669	4.2337				Bay	Bay	Bay	Bay	Bay	Bay	Bay	Bay		Sha	Sha	Sha	Bay	Sha	Sha	Sha	Bay	Bay	Sha	Sha	Sha	Bay	Bay	Bay	Bay	Bay		Sha	Sha	Sha	Bay	Bay	Bay	Bay	Bay	Sha	Sha	Bay
394	30	6.32397	90.7061	2.96989	31.8167	68.1288	0.0545946	Sha	Sha	Sha		Bay	Bay	Bay	Bay	Bay	Sha	Sha	Sha	Sha	Sha	Sha	Sha	Sha	Sha	Bay	Sha	Sha	Bay	Sha	Sha	Sha	Sha	Sha	Sha	Sha	Sha	Sha	Sha	Bay	Bay		Bay	Sha	Sha
395	30	5.28349	90.117	4.59948				Bay	Bay	Bay	Bay	Bay	Bay	Bay	Bay	Bay	Bay	Bay	Bay	Bay	Bay	Bay	Bay	Bay	Bay	Bay	Bay	Sha	Sha	Sha	Bay	Sha	Sha	Sha	Sha	Sha	Bay	Bay	Bay	Bay	Bay	Bay	Bay	Bay	Bay
396	30	6.453	89.5355	4.01152				Sha	Sha	Sha	Bay	Bay	Bay	Bay	Bay	Bay	Bay	Sha	Sha	Sha	Sha	Sha	Sha	Sha	Sha	Sha	Sha	Sha	Sha	Sha	Sha	Sha	Sha	Sha	Sha	Sha	Sha	Sha	Sha	Bay	Bay	Bay	Bay	Bay	Sha
397	30	4.76564	90.2396	4.99481				Bay	Bay	Sha		Sha	Sha	Sha	Sha	Bay	Bay	Bay	Sha	Sha	Sha	Sha	Sha	Bay	Bay	Bay	Bay	Bay	Sha	Sha	Sha	Bay	Bay	Bay	Bay	Bay	Bay	Sha	Sha	Sha	Sha	Sha	Sha	Bay	Bay
398	30	5.74008	88.0333	6.22661				Bay	Sha	Sha	Sha	Bay	Sha	Sha	Bay	Bay	Bay	Bay	Bay	Bay	Bay	Bay	Bay	Bay	Bay	Bay	Bay	Bay	Sha	Sha	Sha	Sha	Sha	Sha	Sha	Bay	Sha	Bay	Bay	Bay	Bay	Bay	Bay	Bay	Bay
399	30	5.49299	90.3752	4.13186				Sha	Sha	Sha	Sha	Bay	Bay	Bay	Bay	Bay	Sha	Sha	Sha	Bay	Bay	Bay	Sha	Bay	Bay	Bay	Sha	Sha	Sha	Sha	Sha	Sha	Sha	Sha	Sha	Bay	Bay	Sha	Bay	Bay	Bay	Bay	Bay	Bay	Bay
402	30	7.64443	91.6722	0.683391	24.2362	66.0276	9.73623	Sha	Sha	Sha	Bay	Bay	Bay	Bay	Bay	Bay	Bay	Bay	Bay	Bay	Bay	Bay	Bay	Sha	Sha	Sha	Bay	Bay	Bay	Bay	Sha		Sha	Sha	Sha	Sha	Sha			Sha	Sha	Bay	Sha	Sha	Bay
413	30	5.02631	91.78	3.19367	35.1729	64.7676	0.0594987	Bay	Bay	Bay	Bay	Bay	Bay	Bay	Bay	Bay	Sha	Sha	Sha	Bay	Bay	Sha	Sha	Sha	Sha	Sha	Bay	Bay		Bay	Bay	Sha	Sha	Sha	Sha	Sha	Bay	Bay	Bay	Bay	Bay		Sha	Sha	Sha
415	30	5.90202	86.0747	8.02328				Bay	Bay	Bay	Bay	Bay	Sha	Sha	Sha	Bay	Bay	Bay	Bay	Bay	Bay	Bay	Bay	Bay	Bay	Bay	Sha	Sha	Sha	Bay	Bay	Bay			Bay	Bay	Bay	Bay	Bay	Bay	Bay	Bay	Sha	Sha	Bay
416	30	5.96866	89.3767	4.65465				Sha	Sha	Sha	Sha	Bay	Bay	Bay	Bay	Bay	Sha	Sha	Sha	Sha	Bay			Sha	Bay	Bay	Sha	Sha	Sha	Bay	Bay	Bay	Sha	Sha	Sha	Sha	Sha	Bay	Bay	Bay	Sha	Sha	Sha	Sha	Sha
417	30	4.51839	91.0317	4.44994	14.4648	85.5108	0.0243532	Sha	Sha	Sha	Sha	Sha	Sha	Sha	Sha	Bay	Bay	Bay		Bay	Bay	Bay	Bay	Sha	Sha	Sha	Bay	Bay	Bay	Sha	Sha	Sha	Sha	Sha	Sha	Sha	Sha	Bay	Bay	Sha	Sha	Sha	Sha	Bay	Bay
418	30	9.44037	89.2604	1.29924				Bay	Bay	Bay	Bay	Bay	Bay	Bay	Bay	Bay	Sha	Sha	Bay	Bay	Sha	Bay	Bay	Sha	Sha	Sha	Bay	Bay	Bay	Bay	Bay	Bay	Sha	Sha	Sha	Sha	Sha	Bay	Bay	Bay	Bay	Bay	Bay	Bay	Bay
421	30	6.89458	81.6634	11.442	23.0276	69.9784	6.99399	Sha	Sha	Bay			Sha	Bay	Bay	Bay	Sha	Sha	Sha	Sha	Bay	Bay	Bay	Sha	Sha	Sha	Sha	Sha	Sha	Sha	Sha	Bay	Bay	Bay	Sha	Sha	Bay	Bay	Bay	Bay	Bay	Bay	Bay	Sha	Sha
422	30	5.23609	91.2746	3.48935				Sha	Sha	Sha	Sha	Sha	Bay	Bay	Bay	Bay	Sha				Sha	Sha	Sha	Sha	Sha	Bay	Bay	Bay	Bay	Sha	Sha	Bay	Bay	Bay	Sha	Bay	Bay	Bay	Bay	Bay	Bay	Bay	Bay	Bay	Bay
425	30	4.70543	94.5982	0.696379	8.78243	91.2063	0.0112456	Bay	Bay	Bay	Bay			Bay	Bay	Bay	Sha	Sha	Sha	Sha	Sha	Bay	Bay	Sha	Sha	Sha	Bay	Bay	Bay	Sha	Sha	Sha	Sha	Sha	Sha	Sha	Bay	Sha	Sha	Sha	Sha	Sha	Sha	Sha	Sha
427	30	7.4367	79.1472	13.4161	29.864	59.5599	10.5761	Sha	Sha	Sha	Sha	Sha	Sha	Sha	Sha	Sha		Sha	Sha	Sha	Sha	Sha	Sha	Sha	Sha	Sha	Bay	Bay	Sha	Sha	Sha	Sha	Sha	Sha	Sha	Sha	Bay				Bay	Bay	Bay	Bay	Bay
428	30	4.98765	89.5279	5.4845	0.0340014	99.932	0.0340014	Sha	Sha	Bay	Bay	Bay	Bay	Bay	Sha	Sha	Sha	Sha	Sha	Sha	Bay	Bay	Bay	Bay	Bay	Bay	Sha	Sha	Sha	Sha	Sha	Bay	Bay	Bay	Bay	Bay	Bay	Sha	Sha	Sha	Sha	Sha	Sha	Bay	Bay
429	30	5.92055	88.3734	5.70602	12.438	77.529	10.0331	Bay	Bay	Bay	Bay	Sha	Sha	Sha	Sha	Sha	Bay	Sha	Sha	Sha		Bay	Sha	Sha	Sha	Bay	Bay	Bay	Bay	Sha	Sha	Bay	Bay	Bay	Bay	Bay	Bay	Sha	Sha	Sha	Sha	Sha	Sha	Sha
431	30	5.18986	88.5386	6.27151				Sha	Sha	Bay	Bay	Bay	Sha	Sha	Bay	Bay		Sha			Bay	Bay	Bay	Bay	Bay	Bay	Bay	Bay	Sha	Bay	Bay	Bay	Sha	Sha	Sha	Sha	Sha	Bay	Bay	Bay	Bay	Bay	Bay	Sha	Sha
432	30	5.89893	93.4255	0.675522				Sha	Bay	Bay	Bay	Bay	Bay	Bay	Bay	Bay	Sha	Sha	Sha	Sha	Bay		Bay	Sha	Sha	Sha	Bay	Bay	Sha	Bay	Bay	Bay	Bay	Bay	Sha	Sha	Sha	Bay	Bay	Bay	Bay	Bay	Sha	Sha	Sha
1	35	2.40228	97.2225	0.37526				Bay		Bay	Bay	Bay	Bay	Bay	Bay	Bay	Bay	Bay	Bay	Sha	Sha	Sha	Sha		Sha	Sha	Sha	Bay	Bay			Bay	Bay	Bay		Bay	Bay	Sha	Sha	Sha	Sha	Sha	Sha	Sha	Bay
2	35	5.24638	82.5386	12.2151				Sha	Sha	Sha	Sha	Sha	Sha	Sha	Bay	Bay	Sha	Sha	Sha	Sha	Sha	Sha	Sha	Bay	Bay	Bay	Bay	Bay	Sha	Bay	Bay	Bay	Bay	Sha	Sha	Bay	Bay	Sha	Sha	Sha	Sha	Sha	Sha	Sha	Sha
4	35	3.94934	71.7273	24.3234	17.4197	82.4814	0.0988795	Sha	Sha	Sha	Sha	Sha	Sha	Sha	Bay	Bay	Sha	Sha	Sha	Bay	Bay	Bay	Bay	Bay			Sha	Sha	Sha	Sha	Sha	Sha	Sha	Sha	Sha	Sha	Sha	Sha	Sha	Bay	Bay	Bay	Sha	Sha	Sha
5	35	3.40072	82.6158	13.9835				Sha	Sha	Sha	Sha	Sha	Sha	Bay	Bay	Bay	Bay	Bay	Bay	Bay	Bay	Sha	Sha	Sha	Sha	Sha	Sha	Sha	Sha	Bay	Bay	Bay	Sha	Sha	Sha	Sha	Sha	Bay	Bay	Bay	Sha	Sha	Sha	Sha	Sha
6	35	5.84226	57.0365	37.1213	7.16383	52.5865	40.2496	Sha	Sha	Sha	Sha	Sha	Sha	Sha	Sha	Sha	Bay	Bay	Bay			Bay	Bay	Bay	Bay	Bay	Bay	Bay	Bay		Sha	Sha	Sha	Sha	Sha	Sha	Sha				Sha	Sha	Sha	Sha	Sha
7	35	8.5919	39.1989	52.2092				Bay	Bay	Sha	Sha	Sha	Sha	Sha	Sha	Sha	Bay	Bay	Sha	Sha	Sha	Sha	Bay	Bay	Bay	Sha	Sha	Bay	Bay	Bay	Bay	Sha	Sha	Sha	Sha	Sha	Bay	Bay	Bay			Bay		Sha	Sha
8	35	3.13416	96.6898	0.176056	13.1196	85.5159	1.36449	Sha	Sha	Sha	Sha	Sha	Bay	Bay	Bay	Sha	Bay	Bay	Sha	Sha	Sha	Sha	Sha	Sha	Sha	Sha	Sha	Sha	Sha	Sha	Bay	Sha	Sha	Sha	Sha	Sha	Sha	Sha	Sha	Sha	Sha	Bay	Bay	Bay	Bay
9	35	2.81606	85.6455	11.5384	21.7641	78.0646	0.171295	Bay	Bay	Sha	Sha	Sha	Sha	Sha	Sha	Bay	Bay	Bay	Bay	Bay	Bay	Bay	Bay	Sha	Sha	Sha	Sha	Sha	Sha	Sha	Sha	Bay	Bay	Bay	Bay	Bay	Bay	Bay	Bay	Bay	Bay	Bay	Bay	Bay	Bay
10	35	7.29094	92.259	0.450036				Bay	Bay	Bay	Bay	Bay	Bay	Bay	Bay	Bay				Sha	Sha	Bay	Bay	Sha	Sha	Sha	Sha	Bay	Bay	Bay	Bay	Sha	Sha	Sha	Sha	Sha	Sha	Sha	Sha	Sha	Sha	Bay	Bay	Sha	Sha
11	35	3.48043	78.7546	17.765	3.83139	74.9876	21.181	Sha	Sha	Bay	Sha	Sha	Sha	Sha	Sha	Sha	Bay	Bay	Bay	Bay	Bay	Bay	Bay	Bay	Bay	Bay	Sha	Sha	Sha	Sha	Sha			Bay	Bay	Bay	Bay	Sha	Sha	Sha	Sha	Bay	Bay	Sha	Sha
12	35	6.99274	7.79056	85.2167	38.6996	61.1703	0.130149	Bay	Bay	Bay	Bay	Bay	Sha	Sha	Sha	Sha	Bay	Sha	Sha	Sha	Sha	Sha	Sha	Sha	Sha	Sha	Sha	Sha	Sha	Bay	Bay	Bay	Bay	Bay	Bay	Bay	Bay	Bay	Bay	Bay	Bay	Bay	Bay	Bay	Bay
13	35	4.45134	51.0732	44.4755	4.2491	51.8977	43.8532	Bay	Sha	Sha	Sha	Sha	Sha	Sha	Sha	Sha	Bay	Bay	Bay	Bay	Bay	Bay	Bay	Sha	Sha	Sha	Sha	Sha	Sha	Sha	Sha	Sha	Sha	Sha	Sha	Sha	Sha	Sha	Sha	Sha	Sha	Bay	Bay	Bay	Bay
14	35	5.1101	46.984	47.9059	43.5317	56.2654	0.202927	Bay	Bay	Bay	Bay	Bay	Sha	Sha	Sha	Bay	Bay	Bay	Bay	Bay	Bay	Bay	Bay	Sha	Sha	Sha	Sha	Sha	Sha	Bay	Bay	Bay	Bay	Bay	Bay	Bay	Bay	Bay	Bay	Bay	Bay	Bay	Bay	Bay	Bay
15	35	4.43097	95.0822	0.486822				Sha	Sha	Sha	Sha	Bay	Bay	Bay	Bay		Sha	Sha	Sha	Sha	Bay	Bay	Bay	Bay	Bay	Bay	Bay	Bay	Sha	Bay	Bay	Sha	Sha	Bay	Sha	Sha	Sha	Bay	Bay	Sha	Sha	Sha	Sha	Sha	Sha
16	35	6.48103	56.5527	36.9662				Bay	Sha	Sha	Sha	Sha	Sha	Sha	Sha	Sha	Sha	Sha	Bay	Bay	Bay	Bay	Bay	Bay	Bay	Bay	Bay	Bay	Sha	Sha	Bay	Bay	Bay	Bay	Bay	Bay	Bay		Bay	Sha	Bay	Bay	Bay	Bay	Bay
17	35	6.48421	93.1024	0.413384	21.9644	77.905	0.130563	Sha	Sha	Sha	Sha	Bay	Bay	Bay	Bay	Bay	Bay	Sha	Sha	Sha	Sha		Bay	Bay	Sha	Sha	Sha	Sha	Bay	Sha	Sha	Sha	Sha	Sha	Sha	Sha	Sha	Sha	Sha	Bay	Bay	Bay	Bay	Bay	Bay
18	35	6.55783	93.097	0.345178	21.0936	78.7826	0.123834	Sha	Sha	Sha	Bay	Bay	Bay	Bay	Bay	Bay	Bay	Bay	Sha	Sha	Bay	Bay	Sha	Bay	Bay	Bay	Bay	Bay	Sha		Bay	Sha	Sha	Sha	Sha	Sha	Sha		Sha	Bay	Bay	Bay	Bay	Bay	Bay
19	35	6.50172	93.0762	0.422065				Sha	Sha	Sha	Sha	Bay	Bay	Bay	Bay	Bay	Bay	Bay	Sha	Sha	Sha	Sha	Sha	Sha	Bay	Bay	Bay	Bay	Bay	Sha	Sha	Bay	Bay	Bay	Sha	Sha	Sha	Sha	Sha	Bay	Bay	Bay	Bay	Bay	Bay
20	35	3.22986	73.5561	23.214	4.18389	67.9873	27.8288	Bay	Sha	Sha	Sha	Sha	Sha	Sha		Sha	Bay	Bay	Bay	Bay	Bay	Bay	Bay	Sha	Sha	Sha	Sha	Sha	Sha	Sha	Sha	Sha	Sha	Sha	Sha	Sha	Sha	Sha	Sha	Sha	Sha	Bay	Bay	Bay	Bay
21	35	6.84501	92.8982	0.256747	14.124	85.3672	0.508791	Bay	Bay	Bay	Bay	Bay	Bay	Bay	Bay	Bay	Sha	Sha	Sha	Sha	Sha	Sha	Sha	Sha	Sha	Sha	Bay	Bay	Bay	Sha	Sha	Sha	Sha	Sha	Sha	Sha		Sha	Sha	Sha	Sha	Sha	Sha	Sha	Sha
22	35	4.95578	40.1513	54.8929				Bay	Bay	Bay	Sha	Sha	Sha	Sha	Sha	Sha	Bay	Sha	Bay	Sha	Sha	Sha	Sha	Sha	Sha	Sha	Sha	Bay	Bay	Bay	Bay	Bay	Bay	Bay	Bay	Bay	Bay	Bay	Bay	Sha	Sha	Sha	Bay	Bay	Bay
23	35	7.83942	17.6818	74.4788	26.1698	73.6533	0.176903	Bay	Bay	Bay	Bay	Sha	Sha	Sha	Sha	Sha	Sha	Sha	Sha	Sha	Bay	Bay	Bay		Sha	Bay	Bay	Bay	Bay	Bay	Bay	Sha	Sha	Sha	Sha	Sha	Sha	Bay	Bay	Bay	Bay	Bay	Bay	Bay	Bay
24	35	6.8947	21.5345	71.5708	7.35461	32.3043	60.3411	Bay	Bay	Bay	Bay	Sha	Sha	Sha	Sha	Sha	Sha	Sha	Bay	Sha	Sha	Bay	Bay	Sha	Sha	Sha	Sha	Sha	Bay	Sha	Sha	Sha	Sha	Sha	Sha	Sha	Sha	Sha	Sha	Sha	Sha	Sha	Sha	Bay	Bay
25	35	5.05746	60.2621	34.6804	4.88024	61.4431	33.6766	Bay	Bay	Sha	Sha	Sha	Sha	Bay	Bay	Bay	Bay		Bay	Bay	Sha	Bay	Bay	Sha	Sha		Sha	Bay	Sha	Sha	Sha	Sha	Sha	Sha	Sha	Sha	Sha	Sha	Sha	Sha	Sha	Sha	Sha	Sha	Bay
26	35	2.75775	92.8347	4.40753	4.64969	77.5398	17.8105	Bay	Bay	Bay	Bay	Bay	Bay	Bay	Bay	Sha	Bay	Bay	Sha	Sha	Bay	Sha	Sha	Sha	Sha	Sha	Bay	Bay	Bay	Bay	Bay	Bay	Sha	Sha	Sha	Bay	Bay	Sha	Sha	Sha	Sha	Sha	Sha	Sha	Sha
27	35	6.37877	13.0687	80.5525	7.07432	17.2044	75.7213	Sha	Sha	Sha	Sha	Sha	Sha	Sha	Sha	Sha	Sha	Sha	Sha	Sha	Sha	Sha	Sha	Sha	Sha	Sha	Sha	Bay	Bay	Bay	Bay	Sha	Sha	Bay	Bay	Bay	Bay	Sha	Sha	Sha	Sha	Sha	Bay	Bay	Bay
28	35	5.43908	75.7286	18.8324				Sha	Sha	Sha		Sha	Sha	Sha	Bay	Bay	Sha	Sha	Sha	Sha	Sha	Sha	Sha	Bay	Bay	Bay	Bay	Bay	Bay	Bay	Bay	Bay	Bay	Bay	Bay	Bay	Bay	Bay	Bay	Bay	Bay	Bay	Bay	Bay
30	35	3.02727	96.5757	0.397024				Sha	Sha	Sha	Bay	Bay	Bay	Bay	Bay	Bay	Sha	Bay	Sha	Bay	Bay	Bay	Sha	Bay	Bay	Bay	Sha	Sha	Bay	Sha	Sha	Bay	Bay	Bay	Bay	Bay	Bay	Sha	Sha	Sha	Sha	Sha	Bay	Sha	Sha
31	35	5.22246	54.6685	40.1091	26.1953	73.6832	0.121551	Bay	Bay	Bay	Bay	Bay	Sha	Sha	Sha	Sha	Bay	Bay	Bay	Bay	Bay	Bay	Bay	Bay	Sha	Sha	Sha	Bay	Bay	Sha	Sha	Sha	Sha	Sha	Sha	Bay	Bay	Bay	Bay	Bay	Bay	Bay	Bay	Bay	Sha
32	35	11.7472	87.86	0.392836	27.809	72.0669	0.124159	Sha	Sha	Sha	Sha	Bay	Bay	Bay	Bay	Bay	Sha	Sha	Sha	Sha	Sha	Sha	Bay	Bay	Bay	Bay	Bay	Sha	Sha	Bay	Bay	Bay	Bay	Sha	Sha			Sha	Bay	Bay	Bay	Sha	Sha	Sha	Sha
33	35	3.01856	74.9376	22.0439	27.0103	72.8299	0.159863	Bay	Bay	Bay	Bay	Bay	Sha				Bay	Bay	Bay	Bay	Bay	Bay	Bay	Sha	Sha	Sha	Bay	Bay		Bay	Bay	Bay	Bay	Bay	Bay	Sha	Sha	Sha	Sha	Sha	Sha		Sha	Bay	Bay
34	35	6.65419	54.5863	38.7595				Bay	Bay	Bay	Sha	Sha	Sha	Sha	Sha	Bay	Sha	Sha	Sha	Sha	Sha	Sha	Sha	Sha	Sha	Bay	Sha	Sha	Sha	Bay	Bay	Sha	Sha	Sha	Sha	Sha	Sha	Sha	Sha	Sha	Sha		Sha	Sha	Sha
35	35	3.05086	96.5524	0.396749				Sha	Sha	Sha	Sha	Sha	Bay	Sha	Sha	Bay	Sha	Sha	Bay	Bay	Bay	Bay		Sha	Sha	Bay	Bay	Bay	Bay	Bay	Bay	Bay	Bay	Sha	Sha	Bay	Bay	Sha	Sha	Sha	Sha	Sha	Sha	Sha	Sha
36	35	3.93229	95.7165	0.351185	17.4159	82.4646	0.119504		Bay	Bay		Bay	Bay	Bay	Bay	Bay	Bay	Bay	Bay	Bay	Bay	Bay	Bay	Bay	Bay	Bay	Bay	Sha		Bay	Bay	Bay	Sha	Sha	Sha	Sha	Bay	Bay	Bay	Bay	Sha	Sha		Sha	Sha
37	35	6.97804	31.0063	62.0157	37.4375	62.3927	0.169799	Sha	Bay	Bay	Bay	Sha	Sha	Sha	Sha	Sha	Bay	Bay	Sha	Sha	Sha	Sha	Sha	Sha	Sha	Sha	Sha	Sha	Bay	Bay	Bay	Bay	Bay	Bay	Sha	Sha	Sha	Bay	Bay	Bay	Bay	Bay	Bay	Sha	Sha
38	35	5.05126	67.6493	27.2994	12.0131	59.8198	28.167	Sha	Sha	Sha	Sha	Sha	Sha	Sha	Sha	Sha	Sha	Sha	Sha	Bay	Bay	Bay	Bay	Sha	Bay	Bay	Sha	Sha	Sha	Sha	Sha	Sha	Sha	Bay	Bay	Bay		Sha	Sha	Sha	Sha	Bay	Bay	Bay
39	35	5.76259	93.9222	0.315163	5.99923	93.9881	0.0126194	Bay	Bay	Bay	Bay	Bay	Bay	Sha	Sha	Sha	Bay	Bay	Bay	Bay	Bay	Bay	Bay	Sha	Sha	Sha	Sha	Bay	Bay	Sha	Sha				Bay	Sha		Sha	Sha	Sha	Sha	Sha	Bay	Bay	Bay
40	35	4.49692	84.033	11.47	4.9852	77.926	17.0888	Bay	Bay	Sha	Sha	Sha	Sha	Sha	Sha	Bay	Bay	Bay	Sha	Sha	Sha	Sha	Sha	Sha	Bay	Sha	Sha	Sha	Sha	Sha	Sha	Sha	Sha	Sha	Sha	Sha		Sha	Sha	Sha	Sha	Sha	Sha	Bay	Bay
41	35	4.2532	77.3332	18.4136				Sha	Sha	Sha	Sha	Sha	Sha	Sha	Sha	Sha	Bay	Bay	Bay	Bay	Bay	Bay	Bay	Bay	Bay	Bay	Sha	Sha	Sha	Bay	Bay	Bay	Bay	Bay	Bay	Bay	Sha	Sha	Sha		Sha	Bay	Bay	Bay
42	35	5.24653	65.9433	28.8102				Sha	Sha	Sha	Sha	Sha	Sha	Sha	Sha	Bay	Bay	Bay	Bay	Bay	Bay	Bay	Sha	Bay	Bay	Sha	Sha	Bay	Bay	Sha	Sha	Sha	Sha	Sha	Sha	Sha	Bay	Sha	Sha	Bay	Sha	Sha	Sha	Sha	Sha
43	35	2.54634	97.0974	0.356241	16.7676	83.1885	0.0439298	Sha	Sha	Sha	Bay	Bay	Bay	Bay	Bay	Sha	Sha	Sha	Sha	Sha	Bay	Bay	Bay	Sha	Sha	Sha	Sha	Sha	Sha	Sha	Sha	Sha	Bay	Bay	Bay	Bay	Sha	Sha	Sha	Sha	Sha	Sha	Sha	Sha	Bay
44	35	5.55082	59.4973	34.9519				Sha	Sha	Bay	Bay	Bay			Sha	Sha	Sha	Sha	Bay	Bay	Bay	Bay	Bay	Sha	Sha	Bay	Bay	Bay	Bay	Bay	Bay	Bay	Bay	Bay	Sha	Sha	Bay	Sha	Sha	Sha	Sha	Bay	Bay	Bay	Sha
45	35	2.56481	91.3031	6.13213				Bay	Sha	Sha	Sha	Sha		Bay	Bay	Sha	Bay	Bay	Bay	Bay	Bay	Sha	Sha	Bay	Bay	Sha	Bay	Bay	Bay	Bay	Bay	Bay	Sha	Bay	Bay	Bay	Sha	Sha	Sha	Sha	Sha	Sha	Sha	Sha	Sha
46	35	2.60749	97.0841	0.308371				Sha		Sha	Bay	Sha	Bay	Bay	Bay	Bay	Bay	Bay	Bay	Bay	Bay	Bay	Sha	Bay	Bay	Sha	Sha	Sha	Sha	Bay	Bay	Bay	Bay	Bay	Bay	Bay	Bay	Sha	Sha	Sha	Sha	Sha	Sha	Bay	Sha
47	35	3.23528	96.4457	0.318995	4.69068	95.297	0.0123331	Bay	Bay	Bay	Bay	Bay	Bay	Bay	Bay	Sha	Sha	Sha	Bay	Bay	Bay	Bay	Sha	Sha	Sha	Sha	Sha	Bay	Bay	Sha	Sha	Sha	Sha	Sha	Sha	Bay	Bay	Sha	Sha	Sha	Sha	Sha	Sha	Sha
48	35	2.65268	97.0209	0.326421				Bay	Bay	Bay	Bay	Bay	Bay	Bay	Bay	Sha	Sha	Sha	Sha	Sha	Sha	Sha	Bay	Sha	Sha	Sha	Sha	Sha	Sha	Bay	Bay	Bay	Bay	Bay	Bay		Sha	Sha	Sha	Sha	Sha	Bay	Bay	Sha	Bay
49	35	3.85012	72.9306	23.2193				Bay	Bay	Sha	Bay	Bay	Sha	Sha	Sha	Sha	Sha	Sha	Sha	Bay	Bay	Bay	Bay	Bay	Bay	Sha	Sha	Sha	Sha	Bay	Bay	Bay	Bay	Bay	Sha	Sha	Bay	Sha	Sha	Bay	Bay	Bay	Bay	Bay	Bay
50	35	3.26596	84.9303	11.8038				Sha	Sha	Sha	Sha	Sha	Sha	Sha	Sha	Sha	Sha	Bay	Bay	Bay	Bay	Bay	Bay	Sha	Bay	Bay	Bay	Sha	Sha	Sha	Sha	Sha	Sha	Sha	Sha	Sha	Sha	Bay	Bay	Bay	Bay	Bay	Sha	Sha	Sha
51	35	6.78087	62.0902	31.1289				Sha	Sha	Sha	Sha	Sha	Sha	Sha	Bay	Bay	Sha	Sha	Sha	Sha	Sha	Sha	Sha	Bay	Bay	Sha	Sha	Sha	Sha	Sha	Sha	Bay	Bay	Bay	Bay		Sha	Sha	Sha	Bay	Bay	Bay	Bay	Bay	Bay
52	35	5.74448	66.8923	27.3633	13.4711	59.6018	26.9271	Sha	Sha	Sha	Sha	Sha	Sha	Bay	Bay	Bay	Sha	Sha	Bay	Bay	Bay	Bay	Bay	Bay	Bay	Sha	Sha	Sha	Sha	Sha	Sha	Sha	Sha	Sha	Sha	Sha	Sha	Sha	Sha	Sha	Sha	Sha	Sha	Sha	Sha
53	35	9.28176	90.4099	0.308336				Sha	Sha	Bay	Bay	Bay	Bay	Bay	Bay	Bay	Sha	Sha	Sha	Bay	Sha	Sha	Sha	Sha	Sha	Bay	Bay	Bay	Bay	Bay	Bay	Sha	Sha	Sha	Sha	Sha	Bay	Bay	Bay	Bay	Bay	Bay	Sha	Bay	Bay
54	35	4.04148	74.4058	21.5527	23.7389	62.5875	13.6736	Sha	Sha	Sha	Bay	Sha	Sha	Sha		Sha	Sha	Sha	Sha	Bay	Bay	Bay	Bay	Sha	Sha	Sha	Bay	Bay	Bay	Bay	Bay	Bay	Bay	Bay	Bay	Bay	Bay	Bay	Bay	Bay	Bay	Bay	Bay	Bay	Bay
55	35	5.08679	94.6093	0.30388	11.5918	88.398	0.0101854	Sha	Bay	Bay	Bay	Sha	Bay	Bay	Bay	Sha			Bay	Bay	Bay	Bay	Sha	Bay	Bay	Bay	Sha	Sha	Sha	Sha	Sha	Sha	Sha	Sha	Sha	Bay	Bay	Sha	Sha	Sha	Sha	Sha	Sha	Sha
56	35	2.71528	94.7062	2.57847				Bay	Bay	Bay	Bay	Sha	Bay	Bay	Bay	Bay	Bay	Bay	Bay	Bay	Bay	Bay	Bay	Sha	Sha	Sha	Sha	Sha	Sha	Bay	Bay	Sha	Sha	Sha	Sha	Sha	Bay	Bay	Bay	Bay	Bay	Sha	Sha	Sha	Sha
57	35	13.5751	86.0245	0.400437	29.3278	70.5519	0.120294	Sha	Sha	Sha	Bay	Bay	Bay	Bay	Sha	Bay	Sha	Sha	Sha	Sha	Sha	Sha	Sha	Bay	Bay	Sha	Bay	Bay	Bay	Bay	Bay	Bay	Bay	Bay	Sha		Sha	Sha	Sha	Bay	Bay	Bay	Bay	Sha	Sha
58	35	6.9595	28.2293	64.8112	32.3656	67.4059	0.228548	Sha	Sha	Sha	Sha	Sha	Sha	Sha	Sha	Bay	Bay	Bay	Bay	Bay	Bay	Bay	Bay	Sha	Sha	Sha	Sha	Bay	Bay	Bay	Bay	Sha	Sha	Sha	Sha	Sha	Sha	Bay	Bay	Bay	Bay	Bay	Bay	Bay	Sha
59	35	5.74422	61.7232	32.5326	14.7738	55.374	29.8522	Bay	Bay	Bay	Bay	Sha	Sha	Bay	Bay	Bay	Sha	Sha	Sha	Sha	Sha	Sha	Sha	Sha	Sha	Sha	Sha	Bay	Sha	Bay	Bay	Sha	Sha	Sha	Sha	Sha	Sha	Bay	Sha	Sha	Sha	Sha	Sha	Sha	Bay
60	35	5.25187	94.4472	0.300887							Sha	Bay	Bay	Sha	Sha	Sha	Sha	Sha	Sha	Sha	Sha	Sha	Bay	Sha	Sha	Sha	Bay		Bay	Bay	Bay	Bay	Bay	Bay	Sha		Sha	Bay	Bay		Sha		Sha	Sha	Sha
61	35	4.80183	94.9253	0.272876	23.5256	69.0651	7.40925	Bay	Bay	Bay	Bay	Bay	Bay	Bay	Sha	Bay	Sha	Bay		Bay	Bay	Bay	Bay	Bay	Bay	Sha	Bay	Bay	Bay	Bay	Bay	Bay	Bay	Bay	Sha	Sha	Bay	Sha	Sha	Sha	Sha	Sha	Sha	Sha	Sha
62	35	3.36881	96.4017	0.229477	22.0538	69.8482	8.09799	Sha	Sha	Bay	Bay	Bay	Bay	Bay	Bay	Bay	Bay	Bay	Bay	Bay	Bay	Bay	Bay	Sha	Sha	Sha	Bay	Bay	Bay	Bay	Bay	Bay	Bay	Bay	Bay	Bay	Sha	Sha	Sha	Bay	Bay	Sha	Bay	Bay	Bay
63	35	5.15391	75.4386	19.4075				Bay	Sha	Sha	Sha		Sha	Bay	Bay	Bay	Sha	Sha	Sha	Sha	Sha	Bay	Bay	Sha	Bay	Bay	Sha	Sha	Sha	Bay	Bay	Bay	Bay	Bay	Bay	Bay	Bay	Sha	Sha	Sha	Sha		Sha	Bay	Bay
64	35	6.64931	92.9665	0.38422	17.2439	82.622	0.134002	Bay	Bay	Bay	Bay	Sha	Bay	Bay	Bay	Sha	Sha	Sha	Sha	Sha	Sha	Sha	Bay	Sha	Sha	Sha	Sha	Sha	Sha	Bay	Bay	Sha	Sha	Bay	Bay	Bay	Bay	Sha	Sha	Sha		Bay	Bay	Bay	Bay
65	35	3.00908	96.7036	0.287332				Sha	Sha	Sha	Sha	Bay	Bay	Bay	Bay	Sha	Bay	Bay	Sha	Sha	Sha	Sha	Sha	Sha	Sha	Sha	Sha	Sha	Sha	Bay	Bay	Bay	Bay	Sha	Bay	Bay	Bay	Bay	Bay	Bay	Bay	Sha	Sha	Sha	Bay
66	35	5.08967	61.918	32.9923	29.959	69.8132	0.227787	Bay	Bay	Bay	Sha	Sha	Sha	Sha	Sha	Sha	Sha	Bay	Bay	Bay	Bay	Bay	Bay	Bay	Bay	Sha	Sha	Sha	Sha	Sha	Sha	Sha	Sha	Sha	Bay	Bay	Bay	Bay	Bay	Bay	Bay	Bay	Bay	Bay	Bay
67	35	4.66661	57.4344	37.899	57.5959	20.0147	22.3894	Sha	Sha	Sha	Bay	Bay	Sha	Sha	Sha	Sha	Sha	Bay	Bay	Bay	Bay	Bay	Bay	Sha	Sha	Bay	Bay	Bay	Sha	Sha	Sha	Sha	Sha	Sha	Sha	Bay	Sha	Sha	Sha	Bay	Bay	Bay	Bay	Sha	Sha
68	35	3.88329	95.8078	0.308934						Bay	Bay	Bay			Sha	Sha	Sha	Sha	Sha	Sha	Sha	Sha	Sha	Sha	Sha	Bay	Bay	Bay	Bay	Sha	Sha	Sha	Sha	Sha	Sha	Sha	Sha	Sha	Sha	Bay	Bay	Bay	Bay	Sha	Sha
69	35	4.02793	79.431	16.5411	4.43578	72.4452	23.119	Bay	Bay	Bay	Bay	Sha	Sha	Bay	Bay	Bay	Bay	Bay	Bay	Sha	Sha	Sha	Sha	Sha	Sha	Bay	Bay	Bay	Sha	Bay	Bay	Sha	Sha	Sha	Sha	Sha	Sha	Bay	Bay	Sha	Sha	Sha	Sha	Sha	Sha
70	35	2.65246	96.9319	0.415643	16.3721	73.9936	9.63435	Bay	Bay	Bay	Bay	Bay	Bay	Bay	Bay	Bay	Bay	Bay	Bay	Bay	Bay		Sha	Bay	Sha	Bay	Bay	Bay	Sha	Bay	Bay	Bay	Bay	Bay	Sha	Sha	Sha	Bay	Bay	Bay	Bay	Bay	Bay		Sha
71	35	6.16027	33.7833	60.0564	24.3759	75.4254	0.198647	Bay	Bay		Sha	Sha	Sha	Sha	Sha	Bay	Bay	Bay	Bay	Bay	Bay	Bay	Bay	Sha	Sha	Sha	Sha	Bay	Bay	Sha	Sha	Sha	Sha	Sha	Bay	Bay	Sha	Bay	Bay	Bay	Bay	Sha	Bay	Bay	Bay
72	35	3.15231	83.4923	13.3554				Sha	Sha	Sha		Sha	Sha	Sha	Sha		Sha	Sha	Sha	Sha	Sha	Sha	Sha	Bay	Bay	Bay	Bay	Bay	Bay	Bay	Bay	Bay	Bay	Sha	Bay	Bay	Bay			Sha	Sha	Sha	Bay
73	35	7.81258	91.8614	0.325987	18.7468	81.2417	0.0114599	Sha	Bay	Bay	Bay	Bay	Bay	Bay	Bay	Sha	Bay	Bay	Bay	Bay	Sha	Bay	Sha	Bay	Bay	Sha	Bay	Bay	Sha	Sha	Sha	Sha	Sha	Sha	Sha	Sha	Sha	Sha	Sha	Sha	Sha	Sha	Sha	Sha	Bay
74	35	1.96762	97.6016	0.430781				Sha	Sha	Bay		Sha	Sha	Sha	Sha	Sha	Sha	Bay	Bay	Bay	Bay	Sha	Sha	Bay	Bay	Bay	Sha	Sha	Sha	Bay	Bay	Bay	Bay	Bay	Bay	Bay	Bay	Sha	Sha	Sha	Sha	Sha	Bay	Bay	Bay
75	35	9.97602	89.6673	0.356663	25.9075	73.9788	0.113647	Bay	Bay	Bay	Bay	Bay	Bay	Bay	Bay	Bay	Bay	Sha	Sha	Sha	Sha	Bay	Bay	Sha	Sha	Sha	Bay	Bay	Sha	Bay	Bay	Bay	Bay	Bay	Bay	Bay	Bay	Bay	Bay	Bay	Bay	Bay	Bay	Bay	Bay
76	35	6.15106	93.5745	0.274417	20.9601	71.1339	7.90604	Sha	Sha	Bay	Bay	Bay	Bay	Bay	Bay	Bay	Bay	Bay	Bay	Bay	Bay	Sha	Sha	Bay	Bay	Bay	Bay	Bay	Bay	Bay	Bay	Bay	Bay	Bay	Bay	Bay	Bay	Bay	Bay	Bay	Bay	Bay	Bay	Bay	Bay
77	35	4.5	95.0223	0.477702				Bay	Bay	Bay	Bay	Bay	Bay	Bay	Bay	Bay	Sha	Sha	Bay	Bay	Bay	Sha	Sha	Sha	Sha	Sha	Sha	Sha	Sha	Sha	Sha	Bay	Bay	Sha	Sha			Sha	Sha	Sha	Sha	Sha	Sha	Sha	Sha
78	35	5.33671	60.0571	34.6062				Sha	Sha	Bay	Bay	Bay	Sha	Bay	Bay	Bay	Bay	Sha	Sha	Sha	Sha	Sha	Sha	Sha	Sha	Sha	Bay	Bay	Bay	Bay	Bay	Bay	Sha	Sha	Sha	Bay	Bay	Sha	Sha	Sha	Sha	Sha	Sha	Sha	Bay
80	35	3.17079	84.715	12.1142	4.40144	77.4103	18.1882	Sha	Sha	Sha	Sha	Sha	Sha	Sha	Sha	Sha		Bay	Bay	Bay	Bay	Bay	Bay	Bay	Bay	Bay	Bay	Bay	Sha	Sha	Sha	Sha	Sha	Bay	Bay	Bay	Bay	Sha	Sha	Sha	Sha	Sha	Sha	Bay	Bay
81	35	7.20495	67.1672	25.6278	30.2387	69.5933	0.168014	Sha	Sha	Bay	Bay	Sha	Sha	Sha	Sha	Bay	Bay	Bay	Sha	Sha	Sha	Sha	Sha	Bay	Bay	Bay	Bay	Bay	Bay	Bay	Bay	Sha	Sha	Sha	Sha	Sha	Bay	Bay	Bay	Bay	Bay	Bay	Bay	Sha	Sha
82	35	2.21807	97.3726	0.409345				Bay	Bay	Bay	Bay	Bay			Sha	Sha	Bay	Bay	Bay	Bay	Bay	Bay	Bay	Sha	Sha	Sha	Bay	Bay	Bay	Bay	Bay	Bay	Bay	Bay	Bay	Bay	Bay	Bay	Bay	Bay	Bay	Bay	Bay	Bay	Bay
83	35	2.41315	95.0118	2.57504				Bay	Sha	Bay	Bay	Bay	Bay			Bay	Sha	Bay	Bay	Bay	Bay	Sha	Sha	Sha	Sha	Sha	Bay	Sha	Sha	Bay	Bay	Bay	Bay	Sha	Sha	Sha	Bay	Bay	Bay	Bay	Bay	Bay	Bay	Bay	Bay
84	35	6.05589	39.8478	54.0963	7.61738	36.9983	55.3844	Bay	Bay	Bay	Bay	Sha	Sha	Sha	Sha	Sha	Bay	Bay	Sha			Bay	Bay	Bay	Bay	Bay	Bay	Bay	Bay	Sha	Sha	Sha	Sha	Sha	Bay	Sha	Bay	Sha	Sha	Sha	Sha	Sha	Sha	Sha	Bay
85	35	5.18952	59.2916	35.5189	22.1255	77.7784	0.0961198	Sha	Sha	Sha	Sha	Sha	Sha	Sha	Sha	Sha	Bay	Sha	Sha	Bay	Bay	Bay	Bay	Bay	Bay	Bay		Bay	Bay	Bay	Bay	Bay	Bay	Bay	Bay	Bay	Bay	Bay	Bay	Bay	Bay	Sha	Sha	Bay	Bay
86	35	6.61535	24.7938	68.5908	34.0646	57.9515	7.98387	Bay	Bay	Sha	Sha	Sha	Sha	Sha	Bay	Sha	Sha	Sha	Sha	Bay	Bay	Bay	Bay	Sha	Sha	Sha	Bay	Bay	Bay	Sha	Sha	Sha	Sha	Sha	Sha	Sha	Sha	Bay	Bay	Bay	Bay	Bay	Bay	Bay	Bay
87	35	7.88588	92.1121	0.002068	51.5475	48.2402	0.212358	Bay	Bay	Bay	Bay	Bay	Bay	Bay	Bay	Bay	Bay	Bay	Bay	Bay	Bay	Bay	Bay	Bay	Bay	Bay	Sha	Sha	Bay	Bay	Bay	Sha	Sha	Sha	Sha	Sha	Sha	Bay	Bay	Bay	Bay	Bay	Bay	Sha	Sha
88	35	2.36359	97.3822	0.254258				Bay	Bay	Sha	Sha	Bay	Bay	Sha	Sha	Sha	Bay	Bay	Bay	Bay	Bay	Bay	Bay	Bay	Sha	Sha	Sha	Sha	Sha	Bay	Bay	Bay	Sha	Sha	Sha	Sha	Sha	Sha	Sha	Sha	Sha	Sha	Sha	Bay	Bay
89	35	5.4975	51.5513	42.9512	0.145647	86.6262	13.2282	Bay	Sha	Sha	Sha	Sha	Sha	Sha	Sha	Sha	Bay	Bay	Bay	Bay	Bay	Bay	Bay	Sha	Sha	Bay	Bay	Bay	Bay	Bay	Bay	Bay	Bay	Bay	Bay	Bay	Bay	Sha	Sha	Bay	Bay	Bay	Bay	Bay	Bay
90	35	3.19345	89.8256	6.9809				Bay	Bay	Bay	Bay	Bay	Sha	Sha	Sha	Sha	Bay	Bay	Bay	Bay	Bay	Bay	Bay	Bay	Bay	Bay	Bay	Bay	Bay	Bay	Bay	Bay	Sha	Bay		Sha	Bay	Bay	Sha	Sha	Sha	Sha	Sha	Sha	Sha
91	35	6.33759	53.2635	40.3989	5.79238	56.5633	37.6443	Bay	Bay	Bay	Bay	Sha	Sha	Sha	Sha	Sha	Bay	Sha	Sha	Sha	Sha	Bay	Bay	Bay	Bay	Bay	Bay	Bay		Sha		Sha	Sha	Sha	Sha	Sha	Sha	Sha	Sha	Sha	Sha	Sha	Bay	Bay	Bay
92	35	3.45454	96.2109	0.334526				Bay	Bay	Bay	Sha	Sha	Bay	Bay	Bay	Bay	Bay	Bay	Bay	Sha	Bay	Sha	Bay	Sha	Sha	Sha	Sha	Sha	Bay	Bay	Bay	Bay	Bay	Bay	Sha	Bay	Sha	Sha	Sha	Sha	Sha	Bay	Bay	Sha	Bay
93	35	6.71592	24.1118	69.1723	0.134602	84.2905	15.5749	Bay	Bay	Bay	Sha	Sha	Sha	Sha	Sha	Sha	Sha	Sha	Sha	Sha	Sha	Sha	Sha	Sha	Sha	Sha	Bay	Bay	Sha	Bay	Bay	Bay	Bay	Sha	Sha		Sha	Sha	Sha	Sha	Sha	Bay			Sha
94	35	5.41088	53.954	40.6351	5.47092	55.9969	38.5322	Sha	Sha	Sha	Bay	Sha	Sha	Bay	Bay	Bay	Sha	Sha	Sha	Sha	Bay	Bay	Bay	Sha	Sha	Bay	Bay	Bay	Sha	Sha	Sha	Sha	Sha	Bay	Sha	Sha	Bay	Sha	Sha	Sha	Sha	Sha	Sha	Sha	Bay
95	35	3.05101	96.6569	0.292127				Sha	Sha	Sha	Sha	Sha	Bay	Bay	Bay	Bay	Sha	Sha	Sha	Sha	Sha	Sha	Sha	Sha	Sha	Sha	Sha	Sha	Sha	Bay	Bay	Bay	Bay	Bay	Bay	Bay	Sha	Bay	Sha	Bay	Bay	Bay	Bay	Bay	Bay
96	35	9.4699	90.1661	0.364029	52.117	47.6854	0.197599	Bay	Bay	Bay	Bay	Bay	Bay	Bay	Bay	Bay			Bay	Bay	Bay	Bay	Bay	Sha	Sha	Bay	Bay	Bay	Bay	Sha	Sha	Sha	Bay	Sha	Sha	Sha	Sha	Bay	Bay	Bay	Bay	Bay	Bay	Sha	Sha
97	35	8.5295	42.6016	48.8689	17.9392	81.9409	0.11981	Sha	Sha	Bay	Sha	Sha	Sha	Sha	Sha	Sha	Sha	Sha	Sha	Sha	Sha	Sha	Sha	Bay	Bay	Sha	Sha	Sha	Bay	Bay	Bay	Bay	Sha	Sha	Sha	Sha	Bay	Bay	Bay	Bay	Sha	Bay	Bay	Sha	Sha
98	35	4.3458	95.2781	0.376055				Bay		Sha	Bay	Bay	Bay	Bay	Bay	Bay	Bay	Bay	Bay	Bay	Sha	Sha	Sha	Bay	Sha	Sha	Bay	Bay	Sha	Bay	Bay	Bay	Bay	Bay	Bay	Sha	Sha	Bay	Bay	Sha	Sha		Bay	Bay	Sha
99	35	13.2201	86.3602	0.419668				Sha	Bay	Bay	Bay	Bay		Sha	Sha	Sha	Sha	Sha	Sha	Bay	Bay	Bay	Bay	Bay	Bay	Bay	Bay	Bay	Bay	Bay	Bay	Bay	Bay	Sha	Bay	Sha	Sha	Sha	Sha	Sha	Sha	Sha	Bay	Bay	Bay
100	35	3.27647	96.3068	0.41673				Bay	Bay	Bay	Bay	Bay	Bay	Bay	Bay		Bay	Bay	Bay	Bay	Bay	Bay	Bay	Sha	Sha	Bay	Bay	Bay	Bay	Sha	Sha	Sha	Sha	Sha	Sha	Sha	Sha	Sha	Sha	Sha	Bay	Bay	Bay	Sha	Bay
101	35	13.7891	85.8088	0.402136				Bay	Bay	Bay	Bay	Bay	Bay	Bay	Bay	Bay	Sha	Sha	Sha	Sha	Sha	Sha	Sha	Sha	Sha	Sha	Bay	Bay	Bay	Sha	Sha	Sha	Sha	Bay	Bay	Bay	Bay	Bay	Bay	Bay	Bay	Bay	Bay	Bay	Bay
102	35	4.43127	64.1279	31.4409				Sha	Sha	Sha	Sha	Sha	Sha	Sha	Sha	Sha	Sha		Bay	Bay	Bay	Sha	Sha	Sha	Sha	Bay	Sha	Sha	Sha	Bay	Bay	Sha	Sha	Sha	Sha	Sha	Sha	Sha	Bay	Sha	Sha	Bay	Bay	Bay	Bay
103	35	6.34201	40.6786	52.9794				Sha	Sha	Sha	Sha	Sha	Sha	Sha	Sha	Bay	Bay	Bay	Bay	Bay	Bay	Bay	Bay	Sha	Sha	Sha	Sha	Sha	Bay	Bay	Bay	Sha	Sha	Sha	Sha	Sha	Sha	Bay	Bay	Bay	Bay	Bay	Sha	Sha
104	35	4.6913	68.8988	26.4099				Sha	Sha	Sha	Sha	Bay	Sha	Sha	Bay	Bay	Bay	Sha	Sha	Sha	Sha	Sha	Bay	Sha	Sha	Sha	Sha	Sha	Bay	Bay	Bay	Bay	Bay	Bay	Bay	Sha	Sha	Sha	Sha	Sha	Sha		Sha	Sha	Bay
105	35	8.62279	91.0514	0.325853	19.9021	79.1431	0.954778	Bay	Sha	Sha	Sha	Bay	Bay	Bay	Bay	Sha	Sha	Sha	Sha	Sha	Sha	Sha	Sha		Bay	Bay	Bay	Bay	Bay	Sha	Sha	Sha	Sha	Sha	Sha	Sha	Sha	Sha	Sha	Sha	Sha	Sha	Sha	Bay	Bay
106	35	4.73002	83.6682	11.6018				Sha	Sha	Sha	Sha	Sha	Sha	Sha	Sha	Bay	Bay	Bay	Bay	Bay	Bay	Bay	Sha	Bay	Bay	Bay	Bay	Bay	Sha	Sha	Bay	Bay	Bay	Sha	Sha	Sha	Sha	Bay	Bay	Bay	Bay	Bay	Bay	Bay	Bay
107	35	4.55512	94.954	0.490898				Bay	Bay	Bay	Bay	Bay	Bay	Bay		Bay	Bay	Bay	Bay	Bay	Bay	Bay	Sha	Sha	Sha	Sha	Sha	Sha	Bay	Bay	Bay	Bay	Bay	Bay	Bay	Bay	Sha	Sha	Sha	Sha	Sha	Sha	Sha	Bay	Bay
109	35	6.26917	93.3779	0.352883	15.5294	84.457	0.0135882	Sha	Sha	Sha	Sha	Bay	Bay	Bay	Bay	Bay	Sha	Sha	Sha	Sha	Bay	Sha	Sha	Sha	Sha	Sha	Sha	Sha	Sha	Sha	Sha	Sha	Sha	Sha	Sha	Sha	Bay	Sha	Sha	Sha	Bay	Bay	Bay	Bay	Bay
110	35	3.49067	96.1454	0.363886				Sha	Sha				Bay	Bay	Bay	Sha	Bay	Sha	Sha	Sha	Sha	Bay	Bay	Bay	Bay		Sha	Sha		Bay	Bay	Bay	Sha	Sha	Sha	Bay	Bay	Sha	Sha	Bay	Bay	Bay	Bay	Bay	Bay
111	35	4.09294	95.5985	0.308527	13.7631	86.2261	0.0108257	Bay	Bay	Bay	Bay	Sha	Bay	Bay	Bay	Bay	Bay	Bay	Bay	Bay	Bay	Bay	Bay	Bay	Bay	Sha	Sha	Bay	Bay	Sha	Sha	Sha	Sha	Sha		Bay	Bay	Bay	Sha	Sha	Sha	Sha	Sha	Sha	Sha
112	35	4.46067	95.18	0.359331	14.8592	85.1156	0.0251712	Bay	Bay			Sha	Bay	Sha	Sha	Sha	Sha	Sha	Sha	Sha	Bay	Bay	Bay	Sha	Bay	Bay	Sha	Sha	Sha	Sha	Sha	Sha	Sha	Sha	Sha	Sha	Sha	Sha	Sha	Sha	Sha	Sha	Bay	Bay	Bay
113	35	4.31294	79.269	16.418				Bay	Bay	Bay	Bay	Sha	Sha	Sha	Bay	Bay			Sha	Sha	Bay	Bay	Bay	Sha	Sha	Sha		Bay	Bay	Bay	Bay	Bay	Sha	Sha	Sha	Sha	Sha	Sha	Sha	Sha	Sha	Bay	Bay	Bay	Bay
114	35	5.4498	59.0822	35.468				Bay	Bay	Sha	Sha	Sha	Sha	Sha	Sha	Sha	Bay	Bay	Bay	Bay	Bay	Bay	Sha	Sha	Sha	Bay	Bay	Bay	Bay	Bay	Bay	Sha	Sha	Sha	Sha	Sha	Bay	Sha	Sha	Sha	Sha	Sha	Bay	Sha	Sha
115	35	3.36022	96.2339	0.405863	6.75813	93.2106	0.0312616	Sha	Sha	Sha	Bay	Bay	Bay	Bay	Bay	Bay	Bay	Bay	Sha	Sha	Bay	Bay	Bay	Sha			Bay	Bay	Bay			Sha	Bay	Bay	Bay	Bay	Bay	Sha	Sha	Sha	Bay			Bay	Bay
116	35	7.01317	92.4766	0.510221				Sha	Bay	Bay	Bay	Bay	Bay	Bay	Bay	Sha	Bay	Bay	Bay	Bay	Bay	Bay	Bay	Sha	Bay	Bay	Sha	Sha	Sha	Bay		Sha	Sha	Sha	Sha	Sha	Bay	Sha	Sha	Bay	Bay		Sha	Sha	Sha
117	35	4.19632	95.8017	0.00193887				Bay	Bay	Bay	Bay	Bay	Bay	Bay	Bay	Bay	Sha		Bay	Bay	Bay	Bay	Bay	Bay	Bay	Sha	Bay	Bay	Bay	Bay	Bay	Bay	Bay	Bay	Bay	Bay	Bay	Bay	Bay	Bay	Bay	Bay	Bay	Bay	Bay
118	35	6.16508	93.5692	0.2657	7.33307	92.0339	0.633074	Bay	Bay	Bay	Bay	Bay	Bay	Sha	Sha	Sha	Bay		Sha	Sha	Sha	Sha	Sha	Sha	Sha	Bay	Bay	Bay	Bay	Sha	Sha	Sha	Sha	Sha	Sha	Sha	Sha	Bay	Bay	Sha	Sha	Sha	Bay	Bay	Sha
119	35	3.07329	96.5484	0.378295				Sha	Sha	Sha	Sha	Bay	Bay	Sha	Sha	Sha	Bay	Bay	Bay	Bay	Bay	Bay	Sha	Sha	Sha	Sha	Sha	Sha	Bay	Bay	Bay	Bay	Sha	Sha	Sha	Sha	Sha	Sha	Sha	Sha	Sha	Sha	Sha	Sha	Sha
120	35	7.4902	53.054	39.4558				Bay	Bay	Bay	Bay	Bay	Sha	Sha	Sha	Sha	Sha	Sha	Sha	Bay	Bay	Bay	Bay	Bay	Bay	Bay		Sha	Bay	Sha	Sha	Sha	Sha	Bay	Sha	Bay	Bay	Sha		Bay	Bay	Sha	Sha	Bay	Bay
121	35	3.83918	95.2445	0.916291				Bay	Sha	Sha	Bay	Bay	Bay	Bay	Bay	Bay	Sha	Sha	Sha	Bay	Bay	Bay	Bay	Bay	Sha	Sha	Sha	Sha	Bay	Bay	Bay	Bay	Bay	Bay	Bay	Bay	Bay	Bay	Bay	Sha	Sha	Bay	Bay	Bay	Bay
122	35	6.22208	92.8967	0.881269				Sha	Sha	Sha	Sha	Bay	Bay	Sha	Sha	Sha	Sha	Sha	Bay	Sha	Sha	Sha	Sha	Sha	Sha	Sha	Sha	Sha	Bay	Bay	Bay	Bay	Bay	Bay	Bay	Bay	Bay	Bay	Bay	Bay	Bay	Bay	Bay	Bay	Bay
123	35	5.55668	62.2676	32.1758				Bay	Bay	Bay	Bay	Bay	Sha	Sha	Sha	Sha	Bay	Bay	Bay	Bay		Bay	Bay	Bay	Bay	Bay	Sha	Sha	Bay	Bay	Bay	Bay	Bay	Sha	Sha	Sha	Sha	Bay	Bay	Bay	Bay	Bay	Bay	Bay	Sha
124	35	9.87532	89.434	0.690718				Bay	Bay	Bay	Bay	Bay	Bay	Bay	Bay	Bay	Sha	Sha	Sha	Sha	Bay	Bay	Bay	Bay	Bay	Bay	Bay	Bay	Bay	Bay	Bay	Bay	Sha	Sha	Sha	Sha	Sha	Bay	Bay	Bay	Bay	Bay	Bay	Bay	Bay
125	35	3.68733	84.9576	11.355	5.0449	75.2343	19.7208	Bay	Bay	Bay	Sha	Sha	Sha	Sha	Sha	Sha	Sha	Bay	Bay	Bay	Bay	Bay	Bay	Bay	Bay	Bay	Sha	Sha	Bay	Sha	Sha	Sha	Sha	Sha	Sha	Bay	Bay	Sha	Sha	Sha	Sha	Sha	Sha	Sha	Sha
126	35	7.21072	92.7868	0.00243174				Sha	Sha	Sha	Bay	Bay	Bay	Bay	Bay	Bay	Sha	Sha	Sha	Sha	Sha	Sha	Bay	Sha	Sha	Bay	Sha	Bay	Bay	Sha		Bay	Bay	Sha	Sha	Sha	Sha	Sha	Sha	Sha	Sha	Bay	Bay	Bay	Bay
127	35	5.38271	69.828	24.7893				Sha	Sha	Sha	Sha	Sha	Sha	Sha	Sha	Bay	Sha	Sha	Sha	Sha	Sha	Bay	Bay	Sha	Sha	Bay	Sha	Bay	Bay	Bay	Bay	Bay	Bay	Bay	Sha	Sha	Sha	Sha	Sha	Sha	Sha	Sha	Sha	Sha	Bay
128	35	3.4903	87.615	8.89468	4.23008	78.9248	16.8451	Bay		Bay	Bay	Bay	Sha	Sha	Sha	Bay	Bay	Bay	Bay	Bay	Sha	Sha	Sha	Bay	Bay	Bay	Sha	Sha	Sha	Sha	Sha	Sha	Sha	Sha	Bay	Bay	Bay	Sha	Sha	Sha	Sha	Sha	Sha	Bay	Bay
129	35	3.96515	80.132	15.9029				Bay	Sha	Sha	Sha	Sha	Sha	Sha	Sha	Sha	Bay	Sha	Bay	Bay	Bay	Sha	Sha		Sha	Sha	Sha	Sha		Bay	Bay	Bay	Bay	Sha	Sha	Sha	Sha	Sha	Bay	Sha	Sha	Sha	Sha	Sha	Sha
131	35	4.78785	94.5485	0.663601				Bay	Bay	Bay	Sha	Sha	Bay	Bay	Bay	Bay	Bay	Sha	Sha	Sha	Sha	Sha	Sha	Bay	Bay	Bay	Bay	Bay	Sha	Bay	Bay	Bay	Bay	Bay	Bay	Sha	Sha	Sha	Sha	Sha	Sha	Bay	Sha	Sha	Bay
132	35	2.3153	93.8976	3.7871				Sha	Sha	Sha	Sha	Sha	Sha	Sha	Sha	Sha	Sha	Bay	Sha	Bay	Bay	Sha	Sha	Sha	Sha	Sha	Sha	Sha		Bay	Bay	Bay	Sha	Sha	Sha	Sha	Sha	Bay	Bay	Bay	Bay	Bay	Sha	Sha	Sha
133	35	4.28327	89.0119	6.70481				Sha	Bay	Bay	Bay	Bay	Sha	Sha	Sha	Bay	Bay	Bay	Sha	Sha	Sha			Bay	Bay	Bay	Bay	Bay	Sha	Bay	Bay	Bay	Bay	Bay	Bay	Bay	Bay	Bay	Bay	Sha	Sha	Sha	Sha	Bay	Bay
134	35	5.14292	77.1548	17.7023				Sha	Bay	Bay	Bay	Bay	Sha	Sha	Sha	Bay	Bay	Bay	Bay	Bay	Bay	Bay	Bay	Bay		Sha	Bay	Bay	Bay	Sha	Sha	Sha	Sha	Sha	Sha		Sha	Sha	Sha	Bay	Bay		Sha		Sha
135	35	9.94375	89.5035	0.552748				Sha	Sha	Sha	Sha	Bay	Bay	Bay	Bay	Bay	Bay	Sha	Sha	Sha	Sha	Sha	Sha	Bay	Bay	Bay	Sha	Sha	Bay	Bay	Bay	Bay	Bay	Sha	Sha	Sha	Bay			Sha	Sha	Bay	Bay	Bay	Bay
136	35	2.45247	97.1395	0.408035				Sha	Sha	Sha	Sha	Bay	Bay	Bay	Bay	Sha	Sha	Bay	Bay	Bay	Bay	Bay	Bay	Bay	Bay	Bay	Sha	Bay	Bay	Bay	Bay	Sha	Sha	Sha	Sha	Sha	Sha	Sha	Sha	Sha	Sha	Bay	Sha	Bay	Sha
137	35	4.3225	83.4677	12.2098	4.8755	76.1655	18.959	Bay	Sha	Sha	Sha	Sha	Sha	Sha	Sha	Sha	Sha	Bay	Sha	Sha	Sha	Sha	Sha	Sha	Bay	Sha	Sha	Sha	Sha	Sha	Sha	Sha	Sha	Sha	Sha	Sha	Bay	Bay		Sha	Sha	Bay	Sha	Bay	Bay
138	35	5.73135	93.8052	0.463499				Sha	Bay	Bay	Bay	Bay	Bay	Sha	Sha	Bay	Sha	Sha	Bay	Bay	Bay	Bay	Bay	Bay		Bay			Bay	Bay	Bay	Sha	Sha	Sha	Bay	Bay	Bay	Sha	Sha	Sha	Sha	Bay	Bay	Bay	Bay
139	35	2.65612	96.5314	0.812459				Bay	Bay	Bay	Bay	Bay	Bay	Bay	Bay	Bay	Bay	Bay	Bay	Bay	Bay	Bay	Bay	Sha	Bay	Sha	Sha	Sha	Sha	Bay	Bay	Bay	Bay	Bay	Bay	Sha	Sha	Bay	Bay	Bay	Bay	Sha	Bay	Bay	Bay
140	35	2.89225	89.2081	7.89967				Sha	Sha	Sha	Sha	Sha	Sha	Bay	Bay	Sha	Bay	Bay	Bay	Bay	Bay	Bay	Sha	Bay	Bay	Bay	Bay	Bay	Bay	Bay	Bay	Bay	Sha	Sha	Sha	Bay	Bay	Bay	Bay	Bay	Bay	Sha	Sha	Sha	Bay
142	35	5.91365	77.6946	16.3917				Sha	Sha	Sha	Sha	Sha		Sha	Sha	Bay	Sha	Sha	Sha	Sha	Sha	Bay	Bay	Bay	Bay	Bay		Sha	Sha	Bay	Bay	Bay	Bay	Sha	Sha	Sha	Bay	Sha	Sha	Sha	Sha			Bay	Bay
143	35	5.11158	94.8862	0.00218466				Sha	Sha	Sha	Sha	Sha	Bay	Sha	Sha	Bay	Bay	Sha	Sha	Sha	Sha	Sha	Sha	Bay	Bay	Bay	Sha	Sha	Sha				Bay	Sha	Sha	Sha	Bay	Sha	Sha	Sha	Sha	Sha	Sha	Sha	Sha
144	35	5.28351	93.7975	0.918952				Sha	Sha	Sha	Bay	Bay	Bay	Bay	Bay	Bay	Sha	Sha				Bay	Bay	Bay	Bay	Sha	Sha	Sha	Sha	Bay	Bay	Bay	Bay	Bay	Bay	Bay	Sha	Sha	Bay	Bay	Bay	Bay	Bay	Bay	Bay
145	35	4.25503	95.1534	0.591563				Bay	Bay	Bay	Bay	Bay	Bay	Sha	Sha	Sha	Bay	Bay	Bay	Sha	Sha	Sha	Sha	Sha	Sha	Sha	Sha	Sha	Sha	Bay	Bay	Bay	Bay	Bay	Bay	Bay	Bay	Bay	Bay	Bay	Bay	Bay	Bay	Bay	Bay
146	35	3.07023	94.7835	2.14631				Bay	Bay	Bay	Bay	Bay	Bay	Bay	Sha	Sha	Sha	Sha	Sha	Sha	Bay	Bay	Bay	Sha	Sha	Sha	Sha	Sha	Bay	Bay	Bay	Bay	Bay	Bay	Sha	Bay	Bay	Sha	Sha	Sha	Sha	Sha	Bay	Bay	Bay
147	35	5.66029	94.0536	0.286153	27.8169	64.5978	7.5853	Sha	Sha	Sha	Sha	Bay	Bay	Bay	Bay	Bay	Sha	Sha	Sha	Sha	Sha	Sha	Sha	Sha	Sha	Bay	Bay	Bay	Sha	Bay	Bay	Sha	Bay	Bay	Bay	Bay	Bay	Sha	Sha	Bay	Bay	Bay	Bay	Bay	Bay
148	35	3.69234	72.7588	23.5489	3.51697	71.1736	25.3094	Sha	Sha	Sha	Sha	Sha	Sha	Sha	Sha	Sha	Bay	Bay	Bay	Bay	Bay	Bay	Bay	Sha	Sha	Sha	Bay	Bay	Bay	Sha	Sha	Sha	Sha	Sha	Sha	Sha	Sha	Sha	Sha	Sha	Sha	Sha	Sha	Sha	Sha
149	35	4.99701	62.9211	32.0819	4.30189	65.379	30.3191	Bay	Bay	Bay	Bay	Sha	Sha	Sha		Bay	Sha	Sha	Sha	Sha	Sha	Sha	Bay	Sha	Sha	Sha	Sha	Bay	Sha	Sha	Sha	Sha	Bay	Bay	Bay	Bay	Bay	Sha	Sha	Sha	Sha	Bay	Bay	Bay	Bay
151	35	4.78182	65.4917	29.7265				Sha	Sha	Sha	Sha	Sha	Sha	Sha	Sha	Sha	Sha	Sha	Bay	Bay	Bay	Bay	Bay	Sha	Sha	Sha	Sha	Sha	Sha	Bay	Bay	Bay	Bay	Bay	Bay	Bay	Bay	Bay	Bay	Bay	Bay	Bay	Bay	Bay	Bay
152	35	6.05963	51.6374	42.303				Sha	Sha	Sha	Sha	Sha	Sha	Sha	Sha	Sha	Sha	Sha	Bay	Bay	Bay	Bay	Bay	Sha	Sha	Sha	Sha	Sha	Bay	Bay	Bay	Bay	Bay	Bay	Bay	Bay	Bay	Sha	Sha	Sha	Sha		Sha
153	35	2.85455	96.8519	0.293562				Sha	Sha	Sha	Sha	Sha	Bay	Bay	Bay	Bay	Bay	Bay	Bay	Bay	Bay	Bay	Bay	Sha	Sha	Sha	Sha	Bay	Bay	Bay	Bay	Bay	Bay	Bay	Sha	Sha	Sha	Sha	Sha	Sha	Sha	Bay	Bay	Bay	Bay
154	35	7.6597	91.7591	0.581205				Bay	Bay	Bay	Bay	Bay	Bay	Bay	Bay	Bay	Sha	Sha	Sha	Bay	Bay	Bay	Sha	Bay	Bay	Bay	Bay	Bay	Bay	Sha	Sha	Sha	Sha	Sha	Bay	Bay	Bay	Sha	Sha	Sha	Bay	Bay	Bay	Bay	Bay
155	35	6.0412	93.5734	0.385441	7.50392	92.4832	0.0128473	Bay	Bay	Bay	Bay	Bay	Bay	Bay	Bay	Bay	Bay	Sha	Sha	Sha	Bay	Bay	Sha	Bay	Bay	Bay	Bay	Bay	Sha	Bay	Bay	Sha	Bay	Bay	Bay		Sha	Sha	Sha	Sha	Sha	Bay	Sha	Sha	Sha
156	35	2.77443	91.9593	5.26625	22.8871	76.9493	0.163593	Sha	Sha	Sha	Sha	Sha	Sha	Sha	Bay	Bay	Bay	Bay	Bay	Bay	Bay	Bay	Bay	Sha	Sha	Sha	Sha	Sha	Sha	Sha	Sha	Bay	Bay			Bay	Sha	Bay	Bay	Sha	Sha	Sha	Sha	Sha	Sha
158	35	2.64704	96.1783	1.17468				Sha	Sha	Sha	Sha	Bay	Bay	Bay	Bay	Bay	Bay	Bay	Bay	Sha	Bay			Sha	Sha	Sha	Sha	Sha	Sha	Bay	Bay	Sha	Sha	Sha	Sha	Sha	Sha	Sha	Sha	Sha	Sha	Bay	Bay	Bay	Bay
159	35	2.70591	91.2225	6.07154				Sha	Bay	Sha	Sha	Sha	Sha	Sha	Sha	Sha	Bay	Bay	Sha	Sha	Sha	Sha	Sha	Bay	Bay	Bay	Bay	Bay	Bay	Bay	Bay	Bay	Bay	Bay	Bay	Sha		Bay	Bay	Sha	Sha	Bay	Bay	Bay	Bay
160	35	4.49995	94.924	0.576013				Sha	Sha	Sha	Sha	Bay	Bay	Bay	Bay	Bay	Bay	Bay	Bay	Bay	Bay	Bay	Bay	Bay	Bay	Bay	Sha	Bay	Bay	Bay	Bay	Bay	Bay	Sha	Sha	Sha	Sha	Sha	Sha	Sha	Sha	Sha	Sha	Sha	Sha
161	35	5.80239	57.3277	36.8699				Bay	Bay	Sha	Sha	Sha	Sha	Sha	Sha	Bay	Bay	Bay	Bay	Bay	Bay	Bay	Bay	Sha	Sha	Sha	Sha	Sha	Sha	Bay	Bay	Bay	Bay	Bay	Bay	Bay	Sha	Bay	Bay	Bay	Bay	Bay	Bay	Bay	Bay
162	35	3.63307	86.4318	9.93515				Bay	Bay	Sha	Sha	Sha	Sha	Bay	Bay	Sha	Bay	Sha	Bay	Bay	Bay	Sha	Sha	Bay	Bay	Bay	Bay	Bay	Bay	Bay	Bay	Bay	Bay	Bay	Sha	Sha	Sha	Bay	Sha	Sha	Sha	Sha	Sha	Sha	Sha
163	35	4.06851	80.5102	15.4212	5.31945	72.9657	21.7149	Sha	Sha	Sha	Sha	Sha	Sha	Sha	Sha	Sha	Bay	Bay	Bay			Sha	Sha	Bay	Bay	Bay	Bay	Bay	Bay	Sha	Sha	Sha	Sha	Sha	Sha	Sha	Sha	Sha	Sha	Sha	Sha	Sha	Sha	Sha	Sha
164	35	4.655	72.6859	22.6591				Sha	Sha	Sha	Sha	Sha	Sha	Sha	Sha	Sha	Bay	Sha	Sha	Sha	Sha	Sha	Sha	Sha	Sha	Sha	Sha	Sha	Sha	Bay	Bay	Bay	Bay	Sha	Sha	Sha	Sha	Sha	Sha	Sha	Sha		Sha	Bay	Bay
165	35	4.30119	95.3882	0.310592	6.92114	93.0615	0.0173165	Sha	Sha	Sha	Bay	Bay	Bay	Bay	Bay	Sha	Sha	Sha	Sha	Sha	Bay	Sha	Bay	Bay	Bay	Sha	Sha	Sha	Sha	Sha	Sha	Sha	Sha	Sha	Bay	Bay	Bay	Sha	Sha	Sha	Sha	Sha	Sha	Sha	Sha
166	35	3.64247	96.355	0.00251918				Bay	Sha	Sha	Sha	Bay	Bay	Sha	Sha	Sha	Bay	Bay	Bay	Bay	Bay	Bay	Bay	Bay	Bay	Bay	Bay		Bay	Bay	Bay	Bay	Bay	Bay	Sha	Sha	Sha	Bay	Bay	Bay	Bay	Bay	Sha	Sha	Sha
167	35	9.55709	44.7899	45.653				Bay	Bay	Sha	Sha	Sha	Sha	Sha	Sha	Sha	Bay	Bay	Bay	Bay	Bay	Bay	Bay	Sha	Bay	Bay	Bay	Bay	Bay			Sha	Sha	Sha	Sha	Sha	Sha	Bay	Bay	Bay	Bay	Sha	Sha	Sha	Sha
168	35	4.72964	67.2063	28.0641	5.53904	64.045	30.4159	Bay	Bay	Sha	Sha	Sha	Sha	Sha	Sha	Sha	Sha	Sha	Sha	Sha	Sha	Sha	Sha	Sha	Sha		Bay	Bay	Bay	Sha	Sha	Sha	Sha	Sha	Sha	Sha	Bay	Sha	Sha	Sha	Sha	Sha	Sha	Sha	Sha
169	35	2.70854	97.289	0.00242339				Sha	Sha	Sha	Bay	Sha	Bay	Bay	Bay	Bay	Bay	Bay	Bay	Bay	Bay	Bay	Bay	Sha	Sha	Bay	Bay	Bay	Bay	Bay	Bay	Bay	Bay	Bay	Sha	Sha	Sha	Bay	Bay	Bay	Bay	Bay	Sha	Sha	Sha
170	35	4.46569	95.5318	0.00248366				Bay	Bay	Bay	Sha	Bay	Bay	Sha	Sha	Sha	Sha	Sha	Sha	Bay	Bay	Bay	Bay	Sha	Sha	Sha	Sha	Sha	Bay	Bay	Bay	Bay	Bay	Bay	Bay	Bay	Bay	Sha	Sha	Sha	Sha		Sha	Sha	Bay
172	35	4.20198	79.6317	16.1663				Sha	Sha	Sha	Sha	Sha	Sha	Sha	Sha	Sha	Sha	Sha	Sha	Sha	Sha	Bay	Bay	Sha	Sha	Bay	Bay	Bay	Bay	Bay	Bay	Bay	Bay	Bay	Sha	Sha	Sha	Sha	Sha	Sha	Sha	Sha	Sha	Sha	Sha
173	35	6.96996	92.3036	0.726437				Bay	Bay	Bay	Bay	Sha	Bay	Bay	Bay	Bay	Bay	Bay	Bay	Bay	Bay	Bay	Bay	Bay	Bay	Bay	Sha	Sha	Sha	Bay	Bay	Sha	Sha	Sha	Bay	Sha	Sha	Sha	Sha	Bay	Bay	Sha	Sha	Sha	Sha
174	35	3.49062	90.1611	6.34829				Sha	Sha	Sha	Sha	Bay	Sha	Bay	Bay	Bay	Bay	Bay	Sha	Sha	Bay	Sha	Sha	Bay	Bay	Bay	Bay	Bay	Bay	Bay	Bay	Bay	Bay	Bay	Bay	Bay	Bay	Bay	Bay	Bay	Bay	Bay	Bay	Bay	Bay
175	35	2.46108	93.187	4.3519				Sha	Sha	Sha	Bay	Sha	Bay	Bay	Bay	Bay	Bay	Bay	Bay	Bay	Bay	Bay	Bay	Sha	Sha	Sha	Bay	Bay	Bay	Sha	Sha	Sha	Bay	Sha	Bay	Bay	Bay	Sha	Sha	Sha	Sha	Sha	Sha	Sha	Sha
177	35	5.5154	58.5461	35.9385				Sha	Sha	Sha	Sha	Sha	Sha	Sha	Sha	Sha				Bay	Bay	Bay	Bay	Bay	Sha	Sha	Sha	Sha	Sha	Bay	Bay	Sha						Bay	Bay	Bay	Bay	Bay	Bay	Bay	Sha
178	35	5.35368	94.0533	0.593023	16.8156	83.1717	0.0126775	Sha	Sha	Bay	Bay	Bay	Sha	Sha	Sha	Sha	Bay	Bay	Bay	Bay	Bay	Bay	Sha	Sha	Bay		Bay	Bay	Bay	Sha	Sha	Sha	Sha	Sha	Sha	Sha	Sha	Sha	Sha	Sha	Sha	Sha	Sha	Sha	Sha
179	35	7.28628	39.397	53.3167				Bay	Bay	Bay	Bay					Sha	Sha	Sha	Bay	Bay	Bay	Sha	Sha	Bay	Bay	Bay	Bay	Bay	Sha	Bay	Bay	Bay	Bay		Sha	Sha	Sha	Sha	Sha	Sha	Sha	Sha	Sha	Sha	Sha
180	35	3.54868	83.0258	13.4255	0.110605	89.5149	10.3745	Sha	Sha	Sha	Sha	Sha	Sha	Sha	Sha	Sha	Sha	Sha	Sha	Sha	Bay	Bay	Bay	Bay	Sha	Sha	Sha	Sha	Sha	Bay	Bay	Sha	Sha	Sha	Sha	Sha	Bay	Sha	Sha	Bay	Bay	Bay	Bay	Bay	Sha
181	35	4.01051	88.8312	7.15832				Bay	Bay	Bay	Bay	Sha	Sha	Bay	Bay	Sha	Sha	Bay	Bay	Bay	Bay	Sha	Sha	Sha	Bay	Bay	Sha	Sha	Sha	Bay		Bay	Bay	Bay	Bay	Sha	Sha	Bay	Bay	Sha	Sha	Sha	Sha	Sha	Sha
182	35	4.70846	94.4681	0.823429				Bay	Bay	Bay	Bay	Bay	Bay	Bay	Bay	Bay	Sha	Sha	Sha	Sha	Sha	Sha	Sha	Sha	Sha	Bay	Bay	Bay	Sha	Bay	Bay	Bay	Bay	Bay	Bay			Sha	Sha	Sha	Sha	Sha		Sha	Sha
183	35	3.83437	91.5153	4.65029				Sha		Sha	Sha	Sha	Sha	Sha	Bay	Bay	Sha	Bay	Sha	Sha	Sha	Sha	Sha	Bay	Bay	Bay	Bay	Sha	Sha	Bay	Bay	Bay	Sha	Sha	Sha	Sha	Sha	Bay	Bay	Bay	Bay	Sha		Bay	Sha
184	35	4.75356	94.5672	0.679191				Bay	Bay	Bay	Bay	Bay	Bay	Bay	Bay	Sha	Bay	Sha	Sha	Sha	Sha	Sha	Sha	Sha	Sha	Sha	Sha	Sha	Sha	Bay	Bay	Bay	Bay	Sha	Sha	Sha	Sha	Sha	Sha	Sha	Sha	Sha	Sha	Sha	Bay
185	35	6.54038	62.2199	31.2397				Bay	Bay	Sha	Sha	Sha	Sha	Bay	Bay	Bay	Sha	Sha	Sha	Sha	Sha	Sha	Sha	Bay	Bay	Bay	Bay	Bay		Sha	Sha	Sha	Sha	Sha	Sha	Sha	Sha	Sha	Sha	Bay		Bay	Bay	Bay	Bay
186	35	3.70808	90.5134	5.77854	4.90971	81.4919	13.5983	Sha	Sha	Sha	Sha	Sha	Sha	Bay	Sha	Sha	Bay	Sha	Sha	Sha	Bay	Bay	Bay	Bay	Bay	Bay	Bay	Bay	Sha	Sha	Sha	Sha	Sha	Sha	Sha	Sha	Bay	Sha	Sha	Sha	Sha	Sha	Sha	Sha	Sha
187	35	4.19664	77.2049	18.5984				Bay	Bay	Bay	Bay	Bay	Sha	Sha	Bay	Bay	Bay	Bay	Bay	Bay	Bay	Bay	Bay	Sha	Sha	Sha	Bay	Bay	Bay	Bay	Bay	Bay	Bay	Bay	Bay	Sha	Sha	Bay	Bay	Bay	Bay	Bay	Bay	Bay	Bay
188	35	3.68831	85.2931	11.0186				Sha	Sha	Sha	Sha	Sha	Sha	Sha	Sha	Sha	Bay	Sha	Sha	Sha	Sha	Sha	Sha	Sha	Sha	Sha	Sha	Bay	Bay	Bay	Bay	Bay	Bay	Bay	Sha	Sha	Sha	Bay	Bay	Sha	Sha		Sha	Sha	Sha
189	35	5.6349	93.9205	0.444642				Bay	Bay	Bay	Sha	Sha	Bay	Bay	Bay	Bay	Sha	Sha	Sha	Sha	Sha	Sha	Sha	Sha	Sha	Sha	Bay	Bay	Bay	Bay	Bay	Bay	Sha	Sha	Sha	Sha	Sha	Sha	Sha	Sha	Sha	Sha	Sha	Sha	Sha
190	35	4.45049	95.222	0.327518	19.2194	80.7561	0.0245046	Bay	Bay	Bay	Bay	Sha	Bay	Bay	Bay	Sha	Sha	Sha	Bay	Bay	Bay	Bay	Bay	Sha	Bay	Bay	Bay	Bay	Bay	Bay	Bay	Sha	Sha	Sha	Sha	Sha	Bay	Bay	Bay	Sha	Sha	Sha	Bay	Bay	Bay
191	35	4.07189	62.8002	33.1279	19.5932	80.2362	0.170537	Sha	Bay	Bay	Sha	Sha	Sha	Sha	Sha	Sha	Sha	Sha	Bay	Bay	Bay	Sha	Sha	Sha	Sha	Bay	Bay	Bay	Bay	Sha	Sha	Sha	Sha	Sha	Sha			Sha	Sha	Bay	Bay	Sha	Sha	Sha	Bay
192	35	2.98878	88.7801	8.23108	4.65902	76.8952	18.4458	Sha	Sha	Sha	Sha	Sha	Sha	Sha	Sha	Sha	Sha	Bay	Bay	Bay	Bay	Bay	Bay	Bay	Bay	Sha			Bay	Sha	Sha	Bay	Bay	Bay	Bay	Bay	Bay	Sha	Sha	Sha	Sha	Sha	Sha	Bay	Bay
193	35	5.89465	66.4914	27.6139	5.45165	65.3464	29.202	Sha	Sha		Bay	Bay	Sha	Sha	Sha	Sha	Sha	Sha	Bay	Bay	Bay	Bay	Bay	Bay	Bay	Bay	Bay	Bay	Bay	Sha	Sha	Sha	Sha	Sha	Sha	Sha	Bay	Sha	Sha	Sha	Sha	Sha	Sha	Sha	Sha
194	35	4.41671	76.5891	18.9942	5.08207	69.91	25.008	Sha	Sha			Bay	Sha	Sha	Sha	Sha	Bay	Sha	Sha	Sha	Sha	Bay	Bay	Sha	Sha	Bay	Sha	Sha	Bay	Bay	Bay	Sha	Sha	Sha	Sha	Bay	Bay	Sha	Sha	Sha	Sha	Sha	Bay	Bay	Bay
195	35	3.26515	94.6692	2.06568	24.0194	75.7852	0.195412	Bay	Bay	Bay	Bay	Bay	Bay	Bay	Bay	Bay	Sha	Sha	Bay	Bay	Bay	Sha	Sha	Bay	Sha	Bay	Bay	Bay	Sha	Bay	Bay	Bay	Bay		Sha	Sha	Sha	Bay	Bay	Sha	Sha	Sha	Sha	Bay	Bay
196	35	3.28972	84.4065	12.3038				Bay	Bay	Bay	Bay	Bay	Sha	Sha	Sha	Sha	Bay	Bay	Bay	Bay	Bay	Bay	Bay	Bay	Bay	Bay	Bay	Sha	Sha	Bay	Bay	Bay	Bay	Bay	Bay		Sha	Sha	Sha	Sha	Sha	Bay	Bay	Bay	Bay
197	35	5.62429	93.7071	0.668642				Sha	Sha	Sha	Sha	Sha	Sha	Bay	Bay	Bay	Sha	Bay	Sha	Sha	Sha	Bay	Bay	Bay	Bay	Bay	Sha	Sha	Sha	Bay	Bay	Bay		Sha	Bay	Bay		Bay	Bay	Bay	Sha	Sha	Bay	Bay	Bay
199	35	4.12258	95.5277	0.349691				Bay	Sha	Sha	Sha	Sha	Bay	Bay	Bay	Bay	Sha	Sha	Sha		Sha	Sha	Sha		Sha	Sha	Bay	Bay	Sha	Bay	Bay	Bay	Bay	Bay	Bay	Bay	Bay	Bay	Sha	Sha	Bay	Bay	Sha	Sha
200	35	3.95047	81.3551	14.6944	5.34095	71.0965	23.5625	Sha	Sha	Sha	Bay	Sha	Sha	Bay	Bay	Bay			Bay	Bay	Bay	Sha	Sha	Bay	Bay	Sha	Sha	Sha	Bay	Sha	Sha	Sha	Sha	Sha	Bay	Bay	Bay	Sha	Sha	Sha	Sha	Sha	Bay	Bay	Bay
201	35	4.59989	94.9977	0.402376	19.8075	80.0805	0.112013	Sha	Sha	Sha	Sha	Bay	Bay	Bay	Bay	Bay	Sha	Sha	Bay	Bay	Bay	Bay	Bay	Sha	Sha	Sha	Sha	Sha	Sha	Sha	Sha	Bay	Bay	Bay	Bay	Bay	Bay	Bay	Bay	Bay	Bay	Bay	Bay	Bay	Bay
202	35	3.86173	95.8018	0.336452				Bay	Bay	Bay	Bay	Bay	Bay	Bay	Bay	Bay	Bay	Bay	Bay	Bay	Bay	Bay	Bay	Bay	Bay	Bay	Sha	Sha	Bay	Bay	Bay	Bay	Bay	Sha	Sha	Sha	Bay	Sha	Sha	Bay	Bay	Bay	Bay	Sha	Sha
203	35	4.23281	84.0046	11.7626	5.80434	76.8314	17.3642	Bay	Bay	Sha	Sha	Sha	Sha	Sha	Sha	Sha	Bay	Bay	Bay	Sha	Sha	Sha	Sha	Bay	Bay	Sha	Sha	Sha	Sha			Sha	Sha	Sha	Sha	Sha	Sha	Sha	Sha	Sha	Sha	Sha	Sha	Sha	Sha
204	35	4.19272	95.2378	0.569506	16.4534	83.4633	0.0832834	Sha	Sha	Bay	Bay	Bay	Bay	Bay	Bay	Bay	Sha	Sha	Sha	Sha	Sha	Sha	Sha	Sha	Sha	Sha	Bay		Bay	Sha	Sha	Bay	Bay	Bay	Sha	Sha	Sha	Sha	Sha			Bay	Bay	Bay	Bay
205	35	4.94673	66.477	28.5763				Sha	Sha	Sha	Sha	Sha	Sha	Sha	Sha	Sha	Sha	Sha	Bay	Bay	Bay	Bay	Bay	Sha	Bay	Bay	Bay	Bay	Bay	Sha	Sha	Sha	Bay	Bay		Bay	Bay	Sha	Sha		Bay	Bay	Bay	Bay	Bay
206	35	3.25547	90.2248	6.51973				Sha	Sha	Sha	Sha	Sha	Sha	Sha	Sha	Sha	Bay	Bay	Bay	Bay	Sha	Sha	Sha	Bay	Bay	Bay	Bay	Bay	Bay	Bay	Bay	Bay	Bay	Bay	Sha	Sha	Sha	Sha	Sha	Sha	Sha	Sha	Sha	Sha	Sha
207	35	2.25954	93.1248	4.61562				Sha	Sha	Sha	Sha	Sha	Sha	Sha	Bay	Bay	Bay	Bay	Bay	Bay	Sha	Sha	Sha		Sha	Sha	Sha	Bay	Bay	Bay	Bay	Bay	Bay	Bay	Sha	Sha	Sha	Sha	Sha	Bay	Bay	Bay	Bay	Sha	Sha
209	35	14.2501	84.6411	1.10878				Sha	Sha	Bay	Bay	Bay	Bay	Bay	Bay	Bay	Sha	Sha	Sha	Sha	Sha	Bay	Sha	Bay	Bay	Bay	Bay	Bay	Bay	Bay	Bay	Sha			Sha	Sha	Sha	Bay	Bay	Bay	Bay	Bay	Bay	Bay	Sha
210	35	5.95129	60.0606	33.9881				Sha	Sha	Sha	Sha	Sha	Sha	Sha	Sha	Sha	Sha	Sha			Bay	Bay	Sha	Bay	Bay	Bay	Bay	Bay	Bay	Bay			Bay	Sha	Sha	Sha	Bay	Bay	Bay	Bay	Bay	Bay	Bay	Bay	Bay
211	35	6.4881	92.3242	1.18767				Sha	Sha		Bay	Bay	Sha	Sha	Sha	Sha			Sha	Bay	Bay	Sha	Sha	Bay	Bay	Sha	Sha	Sha	Sha	Bay	Bay	Bay	Sha	Sha	Sha	Sha	Sha	Sha	Sha				Bay	Bay	Bay
212	35	7.00813	21.4449	71.547	7.84364	18.9662	73.1902	Bay	Bay	Bay	Bay	Sha	Sha	Sha	Sha	Sha	Sha	Sha	Sha	Sha	Sha	Sha	Sha	Sha	Sha	Sha	Sha		Sha	Sha	Sha	Sha	Sha	Sha	Sha	Sha	Sha	Sha	Sha	Sha	Sha	Sha	Bay	Bay	Bay
213	35	4.52502	95.2283	0.246704	13.2839	86.7083	0.00775324	Bay	Bay	Bay	Bay	Bay	Bay	Bay	Bay	Sha	Sha	Bay	Bay	Bay	Bay	Bay	Bay	Bay	Bay	Sha	Sha	Sha	Sha	Sha	Sha	Sha	Sha	Sha	Sha	Sha	Sha	Sha	Sha			Bay	Sha	Sha	Sha
214	35	2.68435	94.7212	2.59444				Sha	Sha	Sha	Sha	Sha	Sha	Sha	Bay	Bay	Sha	Bay	Bay	Bay	Bay	Sha	Sha	Sha	Bay	Bay	Bay	Bay	Bay	Sha	Bay	Bay	Sha	Sha	Sha	Sha	Sha	Bay	Bay			Sha	Sha	Sha	Sha
215	35	4.16939	79.8313	15.9993	4.6049	73.3655	22.0295	Bay	Bay	Bay	Bay	Bay	Sha	Sha	Bay	Bay	Bay	Sha	Sha	Sha	Bay	Bay	Bay	Sha	Sha	Bay	Bay	Bay	Bay	Sha	Sha	Sha	Sha	Sha	Sha	Sha	Bay	Sha	Sha	Sha	Sha	Sha	Sha	Bay	Bay
216	35	2.17724	95.8513	1.97144				Bay	Bay	Sha	Sha	Sha	Sha	Sha	Sha	Sha	Bay	Bay	Bay	Sha	Sha	Sha	Sha	Sha	Bay	Bay	Bay	Sha		Bay	Bay	Bay	Bay	Bay	Bay	Bay	Bay	Sha		Sha	Sha	Sha	Sha	Bay	Bay
218	35	2.79545	96.0826	1.12192				Sha	Sha	Sha	Bay	Bay	Bay	Bay	Bay	Bay	Sha	Sha	Sha	Sha	Sha	Sha	Sha	Sha	Bay	Bay	Bay	Bay	Bay	Bay	Bay	Bay	Bay	Bay	Sha	Bay	Bay	Bay	Bay	Sha	Sha	Sha	Sha	Bay	Sha
220	35	7.28149	92.7163	0.00224603				Bay	Bay	Bay	Sha	Bay	Bay	Bay	Bay	Bay	Sha	Sha	Sha	Sha	Sha	Bay	Bay	Bay	Bay	Bay	Sha	Bay	Sha	Bay	Bay	Sha	Sha	Sha	Sha	Sha	Bay	Sha	Sha	Sha	Bay	Bay	Sha	Sha	Sha
221	35	4.30219	84.7262	10.9716				Sha	Sha	Bay	Sha	Sha	Sha	Sha	Sha	Bay	Bay	Bay	Bay	Bay	Bay	Bay	Bay	Bay	Bay	Bay	Bay	Bay	Bay	Bay	Bay	Bay	Sha	Sha	Sha	Sha	Sha	Sha	Sha	Sha	Sha	Bay	Bay	Bay	Bay
222	35	3.95021	83.1848	12.865				Bay	Bay	Sha	Sha	Sha	Sha	Bay	Bay	Bay		Sha	Bay	Bay	Bay	Bay	Bay	Bay	Bay	Bay	Bay	Bay	Bay	Bay	Bay	Bay	Bay	Bay	Bay	Bay	Bay	Bay	Bay	Sha	Sha	Sha	Sha	Bay	Bay
224	35	9.0104	90.9875	0.00212854	47.9237	51.8631	0.213211	Bay	Bay	Bay	Bay	Bay	Bay	Bay	Sha	Sha	Bay	Bay	Bay	Bay	Bay	Sha	Sha	Bay	Bay	Bay	Bay	Bay	Bay	Sha	Sha	Bay		Sha	Sha			Bay	Bay	Bay	Bay	Bay	Bay	Bay
225	35	5.88318	55.889	38.2278	45.681	30.0288	24.2902	Sha	Sha	Sha	Sha	Sha	Sha	Sha	Sha	Bay	Bay	Sha	Sha	Sha	Sha		Sha	Sha	Sha	Bay	Bay	Bay	Bay	Bay	Bay	Sha	Bay	Bay	Bay	Sha	Sha	Bay	Bay	Bay	Bay	Bay	Bay	Sha	Sha
226	35	5.70751	40.0651	54.2274	0.52952	59.1173	40.3531	Bay	Bay	Bay	Sha	Sha	Sha	Sha	Sha	Sha	Bay	Bay	Bay	Bay	Bay	Bay	Bay	Bay	Bay	Bay	Bay	Bay	Sha	Sha	Sha	Sha	Sha	Sha	Sha	Sha	Sha	Sha		Bay	Bay	Bay	Bay	Bay	Bay
227	35	2.12307	95.6692	2.20776				Sha	Sha	Sha	Sha	Sha	Sha	Sha	Sha	Sha	Sha	Bay	Bay	Bay	Bay	Bay	Bay	Bay	Bay	Bay	Sha	Sha	Sha	Bay	Bay	Bay	Bay	Bay	Sha	Sha		Bay	Bay	Bay	Bay	Bay	Bay	Bay	Sha
228	35	4.83412	55.7365	39.4293	59.7705	39.6977	0.531808	Bay	Bay	Bay	Bay	Sha	Sha	Sha	Bay	Bay	Sha	Sha	Bay	Bay	Bay	Bay	Bay	Sha	Sha	Bay	Bay	Bay	Bay	Bay	Bay	Bay	Bay	Bay	Bay	Bay	Bay	Bay	Bay	Bay	Sha	Sha	Sha	Sha	Bay
229	35	8.03691	69.5384	22.4247				Bay	Bay	Bay	Sha	Sha	Sha	Bay	Bay	Bay	Bay	Bay	Sha	Bay	Bay	Bay	Bay	Bay	Bay		Bay	Bay	Bay	Bay	Bay	Bay	Bay	Sha	Sha	Sha	Sha	Bay	Bay	Bay	Bay	Bay	Bay	Bay	Bay
231	35	8.45331	12.8338	78.7129				Bay	Bay	Bay	Bay	Sha	Sha	Sha	Sha	Sha	Bay	Bay	Sha	Sha	Sha	Sha	Sha	Bay	Bay	Bay	Bay	Bay	Bay	Bay	Bay	Bay	Bay	Bay	Bay	Sha	Sha	Sha	Sha	Bay	Bay	Bay	Bay	Bay	Bay
232	35	2.64795	96.6641	0.687949				Sha	Sha	Sha	Bay	Bay	Sha	Sha	Sha	Bay	Bay	Bay	Bay	Bay	Bay	Sha	Sha	Sha	Sha	Sha	Sha	Sha	Sha	Bay	Bay	Bay	Bay	Bay	Bay	Bay	Bay	Sha	Sha	Sha	Sha	Sha	Bay	Bay	Bay
233	35	8.1675	58.4857	33.3468				Bay	Bay	Bay	Bay	Bay	Sha	Sha	Sha	Bay			Bay	Bay	Bay	Bay	Bay	Bay	Bay	Bay	Bay	Bay	Bay	Bay	Bay	Bay	Bay	Bay	Bay	Sha	Bay	Sha	Sha	Sha	Sha	Sha	Sha	Sha	Sha
234	35	3.70509	89.2807	7.01425				Sha	Bay	Bay	Bay	Bay	Bay	Bay	Bay	Bay	Bay	Bay	Bay	Bay	Bay	Sha	Sha		Bay	Sha	Sha	Sha	Bay	Bay	Bay	Bay	Bay	Bay	Sha	Sha	Bay	Bay	Bay	Sha	Sha	Sha	Sha	Sha	Sha
235	35	8.59538	90.6891	0.71554				Sha	Sha	Sha	Sha	Bay	Bay	Bay	Sha	Sha	Sha	Sha	Sha	Sha	Sha	Sha	Sha	Bay	Bay	Bay	Bay	Bay	Bay	Bay	Bay	Bay	Bay	Bay	Sha	Sha	Sha	Sha	Sha	Bay	Bay	Bay	Bay	Bay	Bay
236	35	4.80566	94.642	0.55233				Bay	Bay	Bay	Bay	Bay	Bay	Bay	Bay	Bay	Bay	Sha	Bay	Bay	Bay	Bay	Bay	Bay	Bay	Sha	Sha	Sha	Bay	Bay	Bay	Bay	Bay	Bay	Bay	Bay	Sha	Sha	Sha	Bay	Bay	Sha	Sha	Sha	Bay
237	35	3.33021	96.2527	0.417123	7.32379	92.656	0.0202121	Sha	Sha	Bay	Sha	Bay	Bay	Bay	Bay	Bay	Bay	Bay	Bay	Bay	Bay	Sha	Sha	Bay	Bay	Sha	Sha	Sha	Sha	Bay	Sha	Sha	Sha	Sha	Sha	Sha	Sha	Sha	Sha	Sha	Sha	Bay	Bay	Bay	Bay
239	35	3.11003	96.0806	0.80937	7.94903	92.019	0.0319264	Sha	Sha	Sha	Sha	Bay	Bay	Bay	Bay	Bay	Sha	Bay	Bay	Sha	Sha	Bay	Bay		Bay	Bay	Bay	Bay	Bay	Bay	Sha	Sha	Sha	Sha	Sha	Sha		Sha	Sha	Sha	Sha	Sha	Bay	Bay	Bay
240	35	4.91722	78.3912	16.6916				Bay	Sha	Sha	Sha	Sha	Sha	Sha	Sha	Sha	Bay	Sha	Sha	Bay	Bay	Bay	Bay	Sha	Sha	Bay	Bay	Bay			Sha	Bay	Bay	Bay		Bay	Bay	Sha	Sha	Sha	Sha		Sha		Bay
241	35	9.45225	32.4446	58.1032				Sha	Sha	Sha	Sha	Sha		Sha	Sha	Sha	Sha	Sha	Sha	Sha	Sha	Sha	Sha	Sha	Sha	Bay	Bay	Bay	Bay	Bay	Bay	Bay	Sha	Sha	Sha	Sha	Sha	Bay	Bay	Bay	Bay	Bay	Bay	Bay	Sha
242	35	5.5818	93.9043	0.513937	8.56341	91.4175	0.0191305	Bay		Bay	Bay	Bay	Bay	Sha	Sha	Sha	Bay	Bay	Bay	Bay	Bay	Bay	Bay	Bay	Bay	Bay	Bay	Bay	Bay		Sha	Sha	Sha	Sha	Sha	Bay	Bay	Sha	Sha	Sha	Sha	Sha	Bay	Bay	Bay
243	35	3.28656	96.127	0.586478				Bay	Bay	Bay	Bay	Bay	Bay	Bay	Bay	Bay	Bay	Bay	Bay	Bay	Bay	Sha	Sha	Sha	Sha	Sha	Bay	Bay	Bay	Bay	Bay	Bay	Sha	Sha	Sha	Sha	Sha	Bay	Bay	Bay	Bay	Bay	Bay	Bay	Sha
244	35	7.53407	91.9847	0.481183				Bay	Bay	Bay	Bay	Bay	Bay	Bay	Sha	Sha	Bay	Bay	Sha	Sha	Sha	Sha	Sha	Bay	Bay	Bay	Bay			Bay	Bay	Bay	Bay	Bay	Bay	Bay	Bay	Bay	Bay	Bay	Bay	Sha	Bay	Bay	Bay
245	35	4.69935	95.2988	0.00186845				Bay	Bay	Bay	Bay	Bay	Bay	Bay	Bay	Bay	Bay	Bay	Bay	Bay	Bay	Bay	Bay	Bay	Sha	Bay	Bay	Bay	Sha	Bay	Bay	Sha	Sha	Sha	Sha	Sha	Bay	Bay	Bay	Bay	Bay	Bay	Sha	Sha	Sha
246	35	3.62164	95.7553	0.623007	11.9002	88.0926	0.00714365	Bay	Bay	Bay	Bay	Sha	Bay	Sha	Sha	Sha	Sha	Bay	Bay	Bay	Bay	Bay	Sha	Sha	Sha	Sha	Sha	Bay	Bay	Sha	Sha	Sha	Sha	Sha	Sha	Sha	Bay	Sha	Sha	Sha	Sha	Sha	Sha	Sha	Sha
248	35	4.70351	95.2939	0.0025624	8.19618	91.7764	0.0274552	Bay	Bay	Bay	Bay	Bay	Bay	Bay	Bay	Bay	Sha	Sha	Sha	Bay	Bay	Bay	Bay	Bay	Sha	Sha	Bay	Bay	Bay	Sha	Sha	Bay	Bay	Bay	Bay	Bay	Bay	Sha	Sha	Sha	Sha	Sha	Sha	Sha	Bay
249	35	2.67922	96.2069	1.11385	6.8671	93.1103	0.022604	Sha	Sha	Bay	Bay	Bay	Bay	Sha	Sha	Sha	Bay	Bay	Bay	Bay	Bay	Bay	Bay	Sha	Sha	Sha	Sha	Sha	Sha	Bay				Bay	Sha	Sha		Sha	Sha	Sha	Sha	Sha	Bay	Bay	Bay
250	35	7.80366	12.9155	79.2808	0.857092	0.857092	98.2858	Sha	Sha	Sha	Sha	Sha	Sha	Sha	Sha	Sha	Sha	Sha	Sha	Sha	Sha	Sha	Sha	Sha	Sha	Sha	Bay	Bay	Bay	Sha	Sha	Sha	Sha	Sha	Sha	Sha	Sha	Sha	Sha	Bay	Bay	Bay	Bay	Bay	Bay
251	35	9.75297	21.6778	68.5692				Bay	Bay	Bay	Bay	Bay	Sha	Bay	Bay	Bay	Sha	Sha	Sha	Sha	Sha	Sha	Sha	Sha	Sha	Bay	Bay	Bay	Bay	Bay	Bay	Bay	Bay	Bay	Bay	Bay	Bay	Bay	Bay	Bay	Sha	Sha	Sha	Bay	Bay
252	35	5.44316	94.5546	0.00227859	14.0091	85.9822	0.00863801	Bay	Bay	Bay	Bay	Sha			Bay	Bay	Bay	Bay	Bay	Bay	Bay	Bay	Bay	Bay	Bay	Sha	Bay	Bay		Bay		Sha	Sha	Sha	Sha	Sha	Sha	Sha	Sha	Sha	Sha	Bay	Bay	Sha	Sha
253	35	2.70693	91.1644	6.12863				Sha	Sha	Sha	Sha	Sha			Sha	Sha			Bay	Bay	Bay	Bay	Bay	Bay	Bay	Bay	Bay	Bay	Sha	Bay	Bay	Bay	Sha	Sha	Sha	Sha	Sha	Sha	Sha	Sha	Sha	Sha	Bay	Sha	Sha
254	35	3.54897	96.4485	0.0025583				Sha	Sha	Bay	Bay	Bay	Bay	Bay	Bay	Bay	Sha	Sha	Bay	Bay	Bay	Sha	Sha	Sha	Sha	Bay	Bay	Bay	Bay	Bay	Bay	Sha	Sha	Sha	Sha	Sha	Sha	Sha	Sha	Sha	Sha	Sha	Sha	Sha	Sha
255	35	4.17563	94.5447	1.27963				Sha	Sha	Sha	Bay	Bay	Bay	Bay	Bay	Bay	Bay	Bay	Bay	Bay	Bay	Sha	Sha	Bay	Bay	Bay	Bay	Bay	Sha	Bay	Bay	Bay	Bay	Sha	Sha	Sha	Sha	Sha		Sha	Sha	Sha	Sha	Sha	Sha
256	35	3.08997	95.6089	1.3011				Sha	Sha		Sha	Sha	Bay	Bay	Bay	Bay	Sha	Bay	Sha	Sha	Bay	Bay	Bay	Sha	Sha	Bay	Bay	Bay	Bay	Bay	Bay	Bay	Bay	Bay	Sha	Sha	Sha	Sha	Sha	Sha	Sha	Bay	Sha		Sha
257	35	4.81458	81.5891	13.5964				Sha	Sha	Sha	Sha	Sha	Sha	Sha	Bay	Bay	Sha	Sha	Sha			Bay	Sha	Bay	Bay	Bay	Bay	Bay	Bay	Sha	Sha	Bay	Bay	Bay	Bay			Sha	Sha	Sha	Sha	Sha	Bay	Bay	Bay
258	35	8.60151	28.2691	63.1294				Bay	Bay	Bay	Sha	Sha	Sha	Sha	Bay	Bay	Sha	Sha	Sha	Sha	Sha	Bay	Bay	Sha	Sha	Sha	Sha	Bay	Bay	Bay	Bay	Bay	Sha	Sha	Sha	Sha	Sha	Bay	Bay	Bay	Bay	Bay	Bay	Bay	Bay
259	35	3.33057	96.163	0.506479				Bay	Bay	Bay	Sha	Sha	Bay	Bay	Bay	Bay	Sha	Bay	Bay	Bay	Bay	Bay	Bay	Bay	Bay	Sha	Sha	Sha		Bay	Bay	Bay	Bay	Bay	Bay	Sha		Sha	Bay	Bay	Bay	Sha	Sha	Sha	Sha
260	35	6.81964	92.6912	0.489147				Bay	Bay	Bay	Bay	Bay	Bay	Bay	Sha	Sha	Sha	Bay	Sha	Sha	Sha	Sha	Sha	Bay	Bay	Bay	Bay	Bay	Sha	Sha	Bay	Bay	Bay	Bay	Bay	Bay	Bay	Sha	Sha	Bay	Bay	Bay	Bay	Bay	Bay
261	35	6.38625	45.1281	48.4857	6.58132	42.0557	51.363	Bay	Bay	Bay	Bay	Sha	Sha	Sha	Bay	Bay	Bay	Sha	Sha	Sha	Sha	Sha	Sha	Sha	Sha	Sha	Sha	Sha	Sha	Sha	Sha	Bay	Bay		Sha		Sha	Sha	Sha	Sha	Sha	Sha	Bay	Bay	Bay
262	35	9.15202	63.4782	27.3698	18.5357	57.3703	24.094	Sha	Sha	Bay	Sha	Sha	Sha	Sha	Sha	Sha	Bay	Sha	Sha	Sha	Sha	Sha	Sha	Bay	Bay	Bay	Bay	Bay	Bay	Sha	Sha	Sha	Sha	Sha	Sha	Bay	Bay	Bay	Bay	Sha	Sha	Sha	Sha	Sha	Sha
263	35	4.73901	71.4582	23.8028	5.25501	66.1779	28.5671	Bay	Bay	Bay	Bay	Sha	Sha	Sha	Sha	Sha	Bay	Bay	Bay	Bay	Bay	Bay	Bay	Sha	Sha	Bay	Sha	Sha	Sha	Sha	Sha		Sha	Sha	Sha	Sha	Sha	Sha	Sha	Sha	Sha	Bay	Sha	Bay	Bay
264	35	3.60211	81.2458	15.1521				Sha	Sha	Sha	Bay	Bay	Sha	Sha	Sha	Sha	Bay	Bay	Bay	Bay	Bay	Bay	Bay	Bay	Sha	Bay	Sha	Sha	Sha	Sha	Sha	Bay	Bay	Bay	Bay	Bay	Sha	Sha	Sha	Sha	Sha	Sha	Bay	Sha	Bay
265	35	16.859	82.7931	0.347809				Sha	Sha	Sha	Bay	Bay	Bay	Bay	Bay	Bay	Sha	Sha	Sha	Sha	Sha	Bay	Bay	Sha	Bay	Bay	Bay	Bay	Sha	Bay	Bay	Bay	Bay	Bay	Sha	Sha	Sha	Bay	Bay	Bay	Bay	Bay	Bay	Bay	Sha
266	35	2.55912	93.7187	3.72219				Bay	Bay	Bay	Bay	Sha	Sha	Sha	Sha	Sha	Bay	Bay	Bay	Sha	Bay	Sha	Sha	Sha	Sha	Sha	Sha	Sha	Sha	Bay	Bay	Bay	Bay	Bay	Sha	Sha	Sha	Sha	Sha	Sha	Sha	Sha	Sha	Sha	Sha
267	35	5.34446	94.3611	0.294446	11.8807	88.1095	0.00981283	Bay	Bay	Bay	Sha	Bay	Bay	Bay	Bay	Bay	Bay	Bay	Bay	Bay	Bay	Bay	Bay	Sha	Sha	Sha	Bay	Bay	Bay	Sha	Sha	Sha	Sha	Sha	Sha	Sha	Sha	Sha	Sha	Sha	Sha	Sha	Sha	Sha	Sha
268	35	5.44723	94.079	0.473818	13.8185	86.1702	0.0112906	Bay	Sha	Sha	Bay	Bay	Bay	Bay	Bay	Bay	Sha	Sha	Sha	Sha	Sha	Sha	Sha	Sha	Sha	Sha	Bay	Bay	Sha	Sha	Sha	Sha	Sha	Sha	Sha	Sha	Bay	Sha	Sha	Sha	Sha	Sha	Sha	Sha	Sha
269	35	5.69621	50.3966	43.9071				Bay	Bay	Sha	Sha	Sha	Sha	Sha	Sha	Sha	Bay	Sha	Bay	Bay		Bay	Bay		Sha	Sha	Sha	Sha	Sha	Bay	Bay	Bay	Bay	Bay	Bay	Sha	Sha	Sha	Sha	Bay	Bay	Bay	Bay	Bay	Sha
270	35	5.84345	63.7163	30.4402				Bay	Bay	Bay	Bay	Sha	Sha	Sha	Sha	Sha	Sha	Bay	Bay	Sha	Sha	Sha	Sha		Bay	Bay	Bay	Bay	Bay	Sha	Sha	Bay	Bay	Bay	Bay	Bay	Bay	Sha	Sha	Bay	Bay	Bay	Bay		Bay
271	35	8.24465	71.391	20.3644					Bay	Sha			Sha	Sha	Sha	Bay	Sha	Sha	Sha	Sha	Sha	Bay	Bay	Bay	Bay	Sha	Sha	Sha	Sha	Bay	Bay	Sha	Sha	Sha	Sha	Sha	Sha	Bay	Bay			Sha	Sha	Bay	Bay
272	35	2.5836	97.1916	0.224848				Sha	Sha	Sha	Sha	Sha	Bay	Bay	Bay		Sha	Sha	Bay	Bay	Bay	Bay	Bay	Bay	Sha		Sha	Sha	Bay	Bay	Bay	Bay	Bay	Bay	Bay	Bay	Sha	Bay	Bay	Sha	Sha	Bay	Bay	Bay	Bay
273	35	5.43095	54.4588	40.1103	5.05748	58.0144	36.9281	Sha	Sha	Sha	Sha	Bay	Bay	Bay	Bay	Bay	Sha	Sha	Sha	Sha	Sha	Bay	Sha	Sha	Sha	Sha	Sha	Bay	Bay	Sha	Sha	Sha	Bay	Bay	Sha	Sha	Bay	Sha	Sha	Sha	Sha	Bay	Bay	Bay	Sha
274	35	4.23324	95.3944	0.372377	0.0976536	90.5605	9.34181	Bay	Bay	Bay	Sha	Bay	Bay	Bay	Bay	Sha	Bay	Bay	Bay	Bay	Bay	Sha	Sha	Sha	Sha	Sha	Sha	Sha	Sha	Bay	Bay	Bay	Bay	Bay	Sha	Sha	Sha	Bay	Bay	Sha	Sha	Sha	Bay	Bay	Bay
275	35	6.48328	93.2345	0.282196	0.114447	89.9022	9.98334	Bay	Bay	Sha	Sha	Bay	Bay	Bay		Bay	Sha	Sha	Sha	Bay	Bay	Bay	Bay	Bay	Bay	Bay	Bay	Bay	Bay	Bay	Bay	Bay	Bay	Bay	Sha	Sha	Sha	Bay	Bay	Bay	Bay		Sha	Sha	Sha
276	35	4.02791	86.5834	9.38874				Sha	Sha	Sha	Sha	Sha	Sha		Bay	Bay	Bay	Bay	Bay	Bay	Bay	Bay	Sha	Bay	Bay	Bay	Bay	Bay	Bay	Sha	Sha	Sha	Sha			Bay	Bay	Bay				Sha	Sha	Sha	Sha
277	35	3.29035	96.42	0.28961	0.104358	91.2893	8.60637	Sha	Sha	Sha	Bay	Bay	Bay	Bay	Bay	Bay	Bay	Bay	Bay	Bay	Bay	Bay	Bay	Sha	Sha	Bay	Sha	Bay	Bay	Sha	Bay	Bay	Bay	Bay	Bay	Sha	Sha	Bay	Bay	Bay	Bay	Bay	Bay	Sha	Sha
278	35	2.67824	92.1253	5.19645				Bay	Bay	Sha	Sha	Sha	Sha	Sha	Sha	Bay	Sha	Sha	Bay	Bay	Bay	Bay	Bay	Sha	Sha	Sha	Sha	Sha	Sha	Bay	Bay	Bay	Bay	Sha	Bay	Sha	Sha	Sha	Sha	Sha	Sha	Sha	Sha	Sha	Bay
279	35	6.57199	67.4214	26.0066				Bay	Bay	Bay	Sha	Sha	Sha	Sha	Bay	Bay	Bay	Sha	Bay	Bay	Bay	Sha	Sha	Bay	Bay	Bay	Bay	Bay	Sha	Bay	Bay	Bay	Sha	Sha	Sha	Bay	Bay	Sha	Bay	Bay	Bay	Bay		Sha
280	35	2.12862	96.2519	1.61948				Sha	Sha	Sha	Bay	Bay	Sha		Bay	Sha	Bay	Bay	Bay	Bay	Bay	Bay	Bay	Bay	Bay	Bay	Bay	Bay	Bay	Bay	Bay	Bay	Bay	Bay	Bay	Bay	Bay	Sha	Sha	Sha	Sha	Sha	Bay	Bay	Bay
281	35	6.27476	93.33	0.395264				Bay	Bay	Bay	Bay	Bay	Bay	Bay	Bay	Sha	Sha	Sha	Sha	Sha	Bay	Bay	Bay	Sha	Sha	Sha	Sha	Sha	Sha	Sha	Sha	Bay	Bay	Sha	Sha	Sha	Bay	Sha	Sha	Sha	Sha	Sha	Sha	Bay	Bay
282	35	4.34256	81.124	14.5334				Sha	Sha	Sha	Sha	Sha	Sha	Sha	Sha	Bay	Sha	Bay	Bay	Bay	Bay		Sha	Bay	Bay	Bay	Bay	Bay	Bay	Bay	Bay	Sha	Sha	Sha	Sha	Sha	Sha	Bay	Bay	Sha	Sha	Sha	Bay	Bay	Bay
283	35	3.22881	96.3871	0.38414	5.80451	94.1634	0.0321041	Sha	Sha	Sha	Bay	Bay	Bay	Sha	Sha	Sha	Sha	Sha	Sha	Bay	Bay	Bay	Bay	Bay	Bay	Bay	Bay	Bay	Bay	Sha	Sha	Sha	Sha	Bay	Bay			Sha	Sha	Sha	Sha	Sha	Sha	Sha	Sha
284	35	4.74308	65.9357	29.3212	0.13356	88.8586	11.0078	Sha	Sha	Sha	Sha	Sha	Bay	Sha	Sha	Sha	Bay	Bay	Bay	Bay	Bay	Bay	Bay	Bay	Bay	Bay	Bay	Bay	Bay	Sha	Sha	Sha	Sha	Sha	Bay	Bay	Sha	Bay	Bay	Bay	Bay	Bay	Bay	Bay	Bay
285	35	7.95818	91.7627	0.279073				Sha	Sha	Sha	Sha	Bay	Bay	Bay	Bay	Bay	Sha	Sha	Bay	Bay	Bay	Bay	Bay	Bay	Bay	Bay		Sha	Bay	Bay	Bay	Sha	Sha	Sha	Sha	Sha	Sha	Sha	Sha	Sha	Sha	Bay		Bay	Bay
286	35	6.49649	60.6815	32.822	0.148593	88.8727	10.9787	Sha	Sha	Bay	Bay	Bay	Sha	Sha	Sha	Bay	Bay	Bay	Bay	Bay	Bay	Bay	Bay	Sha	Sha	Sha	Sha	Bay	Sha	Bay	Bay	Bay	Bay	Bay	Sha	Sha	Sha	Bay	Bay	Bay	Bay	Bay	Bay	Sha
288	35	8.77359	71.5252	19.7012				Sha	Sha	Sha	Sha	Sha	Sha	Sha	Sha	Sha	Bay	Sha	Sha	Sha	Sha	Sha	Sha	Bay	Bay	Bay	Bay	Bay	Bay	Bay	Bay	Bay	Sha	Sha	Sha	Sha	Sha	Sha	Sha	Sha	Sha	Bay	Bay	Bay	Sha
289	35	7.15965	92.5205	0.319811				Sha	Sha	Sha		Bay	Bay	Sha	Sha	Sha	Bay	Sha	Sha	Sha	Sha	Sha		Bay	Bay	Bay	Bay	Bay	Bay	Bay	Bay	Bay	Bay	Bay	Bay	Bay	Bay	Sha	Sha	Sha	Sha	Bay	Sha	Sha	Bay
290	35	4.08165	95.6698	0.248597				Bay	Bay	Bay	Bay	Bay	Bay	Bay	Bay	Bay	Bay	Sha	Sha	Sha	Sha	Sha	Sha	Bay	Bay	Bay	Bay	Sha	Sha	Bay	Bay	Sha	Sha	Bay	Bay	Bay	Bay	Sha	Sha	Bay	Bay	Bay	Bay	Sha	Sha
291	35	5.22795	94.4754	0.296675	0.085541	92.3999	7.51455	Bay	Bay	Bay	Bay	Bay	Bay	Bay	Bay	Bay	Sha	Sha	Bay	Bay	Bay	Sha	Sha	Bay	Bay	Sha	Sha	Sha	Sha	Sha	Sha	Sha	Bay	Bay	Bay	Bay	Bay	Sha	Sha	Bay	Bay	Bay	Sha	Bay	Bay
292	35	4.06178	85.8725	10.0657	0.123314	90.6388	9.23789	Bay	Bay	Sha	Sha	Sha	Sha	Sha	Bay	Bay	Bay	Bay	Bay	Bay	Bay	Bay	Bay	Bay	Bay	Bay	Bay	Bay	Bay	Bay	Bay	Bay	Bay	Sha	Sha	Sha	Sha	Sha	Bay	Bay	Bay	Bay	Bay	Bay	Bay
293	35	10.0755	89.4096	0.514962					Bay	Bay	Bay	Bay	Bay	Bay	Bay	Bay	Sha	Sha	Sha	Sha	Bay	Bay	Bay	Bay	Bay	Bay	Bay	Bay	Bay	Bay	Bay	Bay	Bay	Bay	Sha	Sha	Sha	Bay	Bay	Bay	Bay	Bay	Sha	Sha	Sha
294	35	6.68816	65.9452	27.3667				Bay	Bay	Bay	Bay	Sha	Sha	Sha	Sha	Sha	Sha	Sha	Sha	Sha	Sha	Bay	Bay	Bay	Bay	Bay	Bay	Bay	Bay	Bay	Bay	Bay	Bay	Sha	Sha	Sha	Bay	Bay	Bay	Bay	Bay	Bay	Bay	Bay	Bay
296	35	4.86976	94.5818	0.548442				Bay	Bay	Bay	Bay	Bay	Bay	Bay	Bay	Sha	Sha	Sha	Bay	Sha	Sha	Sha	Bay	Sha	Sha	Bay	Bay	Bay	Bay	Bay	Bay	Sha	Sha	Sha	Sha	Sha	Sha	Bay	Bay	Bay	Bay	Bay	Sha	Sha	Bay
297	35	5.52454	75.7122	18.7632	4.79248	74.1434	21.0641	Bay	Bay	Bay	Sha	Sha	Sha	Sha	Sha	Sha	Bay	Bay	Sha	Sha	Sha	Bay	Bay	Bay	Bay	Bay	Bay	Bay	Bay	Sha	Sha	Sha	Sha	Sha	Sha	Sha	Sha	Sha	Sha	Sha	Sha	Bay	Bay	Bay	Bay
298	35	4.61873	95.0663	0.314955	0.0926121	92.4414	7.46597	Sha	Sha	Sha	Sha	Sha	Bay	Bay	Sha	Bay	Sha	Sha	Sha	Sha	Sha	Sha		Bay	Sha	Bay	Sha	Sha	Bay	Bay	Bay	Bay	Bay			Sha	Sha	Bay	Bay	Bay	Bay	Sha	Sha	Sha	Sha
299	35	3.46425	96.2489	0.286887	12.5326	86.4011	1.06623	Bay	Bay	Bay	Bay	Bay	Bay	Bay	Bay	Bay	Bay	Bay	Bay	Bay	Sha			Bay	Bay	Bay	Bay	Bay	Sha	Sha	Sha	Sha	Sha	Sha	Sha	Sha	Sha	Sha	Sha	Sha	Sha	Sha	Sha	Sha	Bay
301	35	2.5683	97.2044	0.227272	0.0974972	92.7068	7.19566	Sha	Sha	Sha	Bay	Bay	Bay	Bay	Bay	Bay	Bay	Bay	Bay	Bay	Bay	Bay	Bay	Sha	Sha	Sha	Sha	Bay	Bay	Bay	Bay	Bay	Bay	Sha	Sha	Sha	Sha	Sha	Sha	Bay	Bay	Bay	Bay	Bay	Bay
302	35	2.7154	95.3877	1.89695				Bay	Bay	Bay	Bay	Sha	Sha	Sha	Bay	Bay	Bay	Bay	Bay	Bay	Bay	Sha	Sha	Bay	Bay	Bay	Bay	Bay	Sha	Bay	Bay	Bay	Bay	Bay	Bay	Bay	Sha	Sha	Sha	Sha	Sha	Sha	Sha	Bay	Bay
303	35	4.35165	95.1516	0.496799				Bay	Bay	Bay	Bay	Bay	Bay	Bay	Bay	Bay	Sha	Sha	Sha	Sha	Bay	Bay	Bay	Bay	Sha	Sha	Sha	Sha	Sha	Bay	Bay	Bay	Bay	Bay	Sha	Sha	Sha	Bay	Bay	Bay	Bay	Bay	Bay	Bay	Bay
304	35	4.29979	95.3815	0.318749	0.0905145	93.0652	6.84428	Bay	Bay	Bay	Bay	Bay	Bay	Bay	Bay	Bay	Bay	Bay	Bay	Bay	Bay	Bay	Bay	Sha	Sha	Bay	Bay	Sha		Bay	Bay	Sha	Sha	Sha	Bay	Bay	Bay	Sha		Bay	Bay	Bay	Bay		Bay
305	35	4.85058	94.6726	0.476802	0.103443	92.3342	7.56237	Sha	Sha	Sha	Sha	Bay	Bay	Bay	Bay	Bay	Sha	Sha	Bay	Bay	Sha	Sha	Sha	Bay	Bay	Bay	Bay	Bay	Sha	Bay	Bay	Bay	Bay	Bay	Bay	Sha	Sha	Sha	Sha	Sha	Bay	Bay	Bay	Bay	Bay
306	35	4.30908	88.5386	7.1523				Sha	Sha	Sha	Sha	Bay		Sha	Bay	Bay	Sha	Sha	Sha	Sha		Bay	Bay	Bay	Bay	Bay	Bay	Sha	Sha		Bay	Sha	Sha	Sha	Sha	Sha	Bay	Sha	Sha	Sha	Sha	Sha	Sha	Sha	Sha
307	35	7.76967	91.9297	0.300598				Sha	Sha	Sha	Sha	Sha	Bay	Bay	Bay	Bay	Sha	Sha	Bay	Sha	Sha	Bay	Bay	Bay	Bay	Bay	Bay	Bay	Sha	Bay	Bay	Sha	Sha	Sha	Sha	Sha	Sha	Bay	Bay	Bay	Bay	Bay	Bay	Bay	Sha
308	35	5.83228	93.8818	0.285899	6.14716	92.9208	0.932078	Sha	Sha	Sha	Sha	Sha		Sha	Sha	Sha	Bay	Bay	Bay	Bay	Bay	Sha	Sha	Bay	Bay	Bay	Bay	Bay	Bay	Sha	Sha	Sha	Sha	Sha	Sha	Bay	Sha	Bay	Bay	Sha	Sha	Sha	Sha	Bay	Bay
309	35	2.39434	97.2996	0.306047				Sha	Sha	Sha	Bay	Sha	Sha	Sha	Sha	Sha	Bay	Bay	Sha	Sha	Sha	Sha	Sha	Bay	Sha	Sha	Sha	Sha	Sha	Bay	Bay	Bay	Sha	Sha	Bay	Bay	Bay	Bay	Sha	Sha	Sha	Sha	Sha	Sha	Sha
311	35	2.61544	95.8057	1.5789				Bay	Sha	Sha	Sha	Sha	Sha	Sha	Sha	Sha	Bay	Bay	Bay	Bay	Bay	Bay	Bay	Sha	Sha	Sha	Sha	Sha	Sha	Bay	Bay	Bay	Bay	Bay	Bay	Bay	Bay	Sha	Sha	Sha	Sha	Sha	Sha	Bay	Bay
312	35	4.71506	77.9167	17.3682				Sha	Sha	Sha	Sha	Sha	Sha	Sha	Bay	Bay	Bay	Bay	Bay	Bay	Bay	Bay	Bay	Sha	Sha	Sha	Sha	Sha	Sha	Bay			Bay	Bay	Bay	Bay	Bay	Bay	Bay	Bay	Bay	Bay	Bay	Bay	Bay
313	35	7.48174	92.1348	0.383449	0.092826	91.8065	8.10065	Sha	Sha	Sha	Bay	Bay	Bay	Bay	Bay	Bay	Sha	Sha	Sha	Bay	Bay	Bay	Bay	Bay	Bay	Bay	Bay	Bay	Sha	Bay	Bay	Sha	Sha	Sha	Sha	Sha	Sha	Sha	Sha	Bay	Bay	Bay	Bay	Bay	Bay
314	35	2.80933	90.9115	6.2792				Bay	Bay	Bay	Bay	Sha	Sha	Bay	Bay	Bay	Bay	Bay	Sha	Bay	Bay	Bay	Bay	Bay	Sha	Sha	Sha	Sha	Sha	Bay	Bay	Bay	Bay	Sha	Sha	Sha	Sha	Sha	Sha	Sha	Sha	Sha	Bay	Bay	Bay
315	35	6.52917	73.6074	19.8634				Bay	Bay	Bay	Bay	Bay	Sha	Sha	Sha	Bay	Bay	Bay	Bay	Bay	Bay	Bay	Bay	Bay	Bay	Bay	Sha	Bay	Bay	Bay	Bay	Sha	Sha	Sha	Sha	Sha	Sha	Sha	Sha	Sha	Sha	Sha	Sha	Bay	Bay
316	35	7.66783	37.3612	54.971	0.143062	88.8324	11.0245	Sha	Sha	Sha	Sha	Sha	Sha	Sha	Sha	Bay	Sha	Sha	Sha	Bay	Bay	Bay	Bay	Sha	Sha	Sha	Sha	Sha	Sha	Bay	Bay	Bay	Bay	Bay	Sha	Sha	Sha	Bay	Bay	Bay	Bay	Sha	Bay	Bay	Bay
318	35	2.88496	96.5999	0.515125	6.21371	93.7639	0.0223423	Bay	Bay	Bay	Bay	Bay	Bay	Bay	Bay	Sha	Sha	Bay	Bay	Bay	Bay	Bay	Bay	Bay	Bay	Sha	Sha	Sha	Sha	Sha	Sha	Sha	Sha	Sha	Sha	Sha	Sha	Sha	Sha	Sha	Sha	Sha	Sha	Sha	Sha
319	35	6.71297	92.7881	0.498892				Bay	Sha	Bay	Bay	Bay	Bay	Bay	Bay	Bay	Sha	Sha				Bay	Bay	Bay	Bay	Sha	Sha	Sha	Sha	Sha	Sha	Sha	Sha	Bay	Bay	Bay	Bay	Bay	Bay	Bay	Bay	Sha	Sha	Sha	Bay
320	35	6.52606	59.6649	33.8091				Bay	Bay	Sha			Sha	Sha	Sha	Sha	Sha	Bay	Sha	Sha	Sha	Sha	Sha	Bay	Bay	Bay	Bay	Bay	Bay	Bay	Bay	Bay	Bay	Bay	Bay	Bay	Sha	Sha	Bay	Bay	Sha	Bay	Bay	Bay	Bay
321	35	3.85356	86.8865	9.25996	0.0921039	92.6226	7.28525	Sha	Sha	Sha			Sha	Sha	Sha	Sha	Bay	Bay	Bay	Bay	Bay	Bay	Bay	Sha	Bay	Bay	Bay	Sha	Sha	Bay	Sha	Sha	Sha	Bay	Bay	Sha	Sha	Bay	Bay	Bay	Bay	Bay	Bay	Bay	Sha
323	35	16.2617	15.0833	68.655	0.133475	89.8952	9.97135	Sha		Bay	Bay	Bay					Sha	Sha	Sha	Sha	Sha	Sha	Sha	Bay	Bay	Bay	Bay	Bay	Bay	Bay	Bay	Bay	Bay	Bay	Bay	Bay	Bay	Bay	Bay	Bay	Bay	Bay	Bay	Bay	Bay
324	35	7.30352	13.0342	79.6623	0.119228	89.7276	10.1532	Bay	Bay	Bay	Bay	Bay	Sha	Sha	Sha	Sha	Sha	Sha	Sha	Bay	Bay	Bay	Bay	Sha	Sha	Sha	Sha	Sha	Sha		Sha	Bay	Bay	Bay	Bay	Bay	Sha	Bay	Bay	Bay	Bay	Bay	Bay	Bay	Bay
325	35	4.06433	95.5579	0.377809	14.6162	85.3672	0.0166374	Sha	Sha	Sha	Sha	Bay	Bay	Bay	Bay	Bay	Sha	Sha	Sha	Sha		Bay	Bay	Bay	Bay	Bay	Bay	Sha	Sha	Sha	Sha	Sha	Bay	Bay	Sha	Sha	Bay	Sha	Sha	Sha	Sha	Sha	Sha	Sha	Sha
327	35	3.84987	80.5315	15.6186	0.0873269	92.102	7.81071		Sha	Sha	Sha	Sha	Sha	Sha	Sha	Sha	Bay	Sha	Sha	Sha	Sha	Sha	Sha	Sha	Sha	Sha	Sha	Sha	Sha	Bay	Bay	Bay	Sha	Sha	Sha	Sha	Bay	Sha	Bay	Bay	Bay	Bay	Bay	Sha	Sha
328	35	9.20407	90.5331	0.262862				Sha	Sha	Sha	Sha	Bay	Bay	Bay	Bay	Bay	Sha	Sha	Sha	Sha	Sha	Bay	Bay	Bay	Bay	Bay	Sha	Sha	Sha	Sha	Sha	Sha	Sha	Sha	Sha	Sha	Sha	Sha	Sha	Bay	Bay	Bay	Sha	Bay	Bay
329	35	2.28183	97.3906	0.327572				Sha	Sha	Sha	Sha	Bay	Bay	Bay	Bay	Sha	Sha	Bay	Bay	Bay	Bay	Bay	Sha	Sha	Bay	Bay	Bay	Bay	Sha	Bay	Bay		Sha	Bay	Bay	Bay	Sha	Bay	Bay	Sha	Sha	Sha	Sha	Bay	Sha
330	35	3.55894	96.0474	0.393688				Sha	Sha	Sha	Bay	Bay	Bay	Bay	Sha	Sha	Bay	Bay	Bay	Bay	Bay	Bay	Bay	Sha	Sha	Sha	Sha	Bay	Bay	Bay	Bay	Bay	Bay	Bay	Bay	Bay	Bay	Sha	Sha	Bay	Bay	Bay	Bay	Sha	Bay
331	35	4.56104	95.0524	0.386584				Bay	Bay	Bay	Bay	Bay	Bay	Bay	Bay	Bay	Sha	Sha		Bay	Bay	Bay	Bay	Bay	Bay	Bay	Bay	Sha	Sha	Bay	Bay	Bay	Bay	Bay	Bay	Bay	Sha	Sha	Bay	Bay	Bay		Bay	Bay	Bay
332	35	7.41744	15.4434	77.1391	0.139113	89.6759	10.185	Bay	Bay	Sha	Bay	Sha	Sha	Sha	Sha	Sha	Bay	Bay	Bay	Bay	Sha	Sha	Sha	Sha	Sha	Sha	Sha	Sha	Sha		Bay	Bay	Bay	Bay	Bay	Bay	Bay	Bay	Bay	Bay	Bay	Bay	Bay	Bay	Bay
334	35	2.19197	97.3201	0.487887				Sha	Sha	Sha	Sha	Sha	Bay	Bay	Bay	Bay	Bay	Bay	Bay	Bay	Bay	Sha	Sha	Sha	Sha	Sha	Sha	Sha	Sha	Bay	Bay	Sha	Bay	Bay	Sha	Sha	Sha			Bay	Bay	Bay	Bay	Bay	Bay
335	35	2.23113	97.5148	0.254025				Bay	Sha	Sha	Sha	Sha	Bay	Bay	Bay	Bay	Bay	Bay	Sha	Sha	Sha	Sha	Bay	Sha	Sha	Sha	Bay	Sha	Sha	Bay	Bay	Bay	Sha	Sha	Bay	Bay	Sha	Bay	Bay	Sha	Sha	Sha	Bay	Bay	Bay
336	35	5.15479	78.5748	16.2704				Sha	Sha	Sha	Sha	Sha	Sha	Sha	Sha	Sha	Bay	Sha	Sha	Sha	Sha	Sha	Bay	Sha	Bay	Bay	Sha	Sha	Sha	Bay	Bay	Bay	Bay	Bay	Sha	Bay	Bay	Bay	Bay	Sha		Bay	Bay	Bay
337	35	7.48421	75.4124	17.1034				Bay	Bay	Bay	Bay	Bay	Sha	Sha	Sha	Sha			Sha	Sha	Sha	Sha	Sha	Bay	Bay	Bay	Bay	Bay	Bay	Sha	Sha	Sha	Sha	Bay	Sha	Sha	Sha	Sha	Sha	Sha	Sha	Bay	Bay	Bay	Sha
338	35	5.57918	94.1404	0.280438	12.6302	87.3519	0.0178603	Sha	Sha	Sha	Sha	Sha	Sha	Sha	Sha	Bay	Bay	Bay	Bay	Bay	Bay	Bay	Bay			Sha	Sha	Sha	Sha	Sha	Sha	Sha	Sha	Sha	Sha	Sha	Sha	Sha	Sha	Bay	Bay	Bay	Bay	Sha	Sha
339	35	5.4283	63.8148	30.7569				Sha	Sha	Sha	Sha	Bay	Bay	Bay	Bay	Bay	Sha	Sha	Bay	Bay	Bay		Sha	Bay	Bay	Bay	Bay	Bay	Sha	Bay	Bay	Bay	Bay	Sha	Sha	Sha	Bay	Sha	Sha	Sha	Sha	Bay	Bay	Bay	Bay
340	35	5.12788	94.5949	0.27718				Bay	Bay	Sha	Bay	Bay	Sha	Sha	Sha	Sha	Sha	Sha	Sha	Sha	Bay	Bay	Bay	Sha	Sha	Sha	Sha	Sha	Sha	Bay	Bay	Bay	Bay	Sha	Sha	Sha	Sha	Bay	Bay			Sha	Sha	Bay	Bay
341	35	3.2734	88.7318	7.99483				Bay	Sha	Sha	Bay	Bay	Bay	Bay	Bay	Bay	Bay	Bay	Bay	Bay	Bay	Bay	Bay	Sha	Sha	Bay	Bay	Bay	Bay	Bay	Bay	Sha	Sha	Sha	Sha	Sha	Sha	Bay	Bay	Bay	Bay	Bay	Bay	Bay	Sha
342	35	5.82553	93.9785	0.195936				Sha	Sha	Sha	Sha	Bay	Bay	Bay	Sha	Sha	Sha	Sha				Sha	Bay	Bay	Bay	Bay	Sha	Bay	Bay	Bay	Bay	Sha	Sha	Sha	Sha	Sha	Sha	Bay	Bay		Sha	Sha	Sha	Sha	Bay
343	35	10.6648	89.118	0.217189				Bay	Sha	Sha	Bay	Bay	Bay	Bay	Sha	Sha	Sha	Sha	Sha	Sha	Sha	Sha	Sha	Bay	Bay	Sha	Sha	Bay	Bay	Bay	Bay	Sha	Sha	Sha	Sha	Sha		Sha	Sha	Bay	Bay	Bay	Bay	Sha	Sha
344	35	17.7251	82.0059	0.269027				Bay	Bay	Bay				Bay	Bay	Bay	Sha	Sha	Bay	Bay	Bay	Bay	Bay	Bay	Bay	Bay	Sha	Sha		Bay	Bay	Bay	Bay	Bay	Bay	Bay	Bay	Sha	Sha	Bay	Bay	Bay	Bay		Bay
345	35	7.04512	92.5424	0.412465				Sha	Bay	Bay	Bay	Bay	Bay	Bay	Bay	Sha	Sha	Sha	Bay	Sha	Sha	Sha	Sha	Bay	Bay	Bay	Bay	Bay	Bay	Bay	Bay	Sha	Sha	Sha	Sha	Sha	Sha	Bay	Bay	Bay	Sha	Sha	Bay	Bay	Bay
346	35	2.40873	97.1649	0.426334				Bay	Bay	Bay	Bay	Bay	Bay	Bay	Bay	Bay	Bay	Bay	Bay	Bay			Sha	Bay	Sha	Bay	Bay	Bay		Bay	Bay	Bay	Bay	Bay	Bay	Sha	Sha	Sha	Sha	Sha	Sha	Bay	Sha		Bay
348	35	4.5441	84.3501	11.1058	5.2264	77.2082	17.5654	Sha	Sha	Sha	Sha	Sha	Sha	Bay	Sha	Sha	Bay	Bay	Bay	Bay	Bay	Bay	Sha	Bay	Bay	Bay	Bay		Bay	Sha	Sha	Sha	Sha	Sha	Sha	Sha	Sha	Bay	Bay	Sha	Sha	Bay	Sha	Sha	Sha
349	35	2.86611	92.6454	4.48846				Sha	Sha	Sha	Sha	Sha	Bay	Sha	Sha		Bay	Bay	Bay	Bay	Bay	Bay	Bay	Bay	Bay	Sha	Sha	Sha	Sha	Bay	Bay	Bay	Bay	Bay	Bay		Sha	Bay	Bay	Bay	Bay	Bay	Bay	Bay	Bay
350	35	3.72551	88.9284	7.34614	3.86529	85.4394	10.6953	Bay	Bay	Sha	Sha	Sha	Sha	Sha	Sha	Bay	Sha	Bay	Bay	Bay	Bay	Bay	Sha	Bay	Bay	Sha	Sha	Sha	Sha	Bay	Bay	Sha	Sha	Sha	Sha	Sha	Sha	Sha	Sha	Sha	Sha	Sha		Bay	Bay
351	35	3.60782	89.1739	7.21832	4.44098	82.4721	13.0869	Bay	Bay	Sha	Sha	Sha	Sha	Sha	Bay	Bay	Bay	Bay	Sha	Sha	Sha	Sha	Sha	Bay	Bay	Sha	Sha	Sha	Sha	Sha	Sha	Sha	Bay	Bay	Bay	Bay	Bay	Sha	Sha	Sha	Sha	Bay	Bay	Bay	Bay
352	35	11.2601	88.3814	0.358543	0.0928771	92.6653	7.24186	Sha	Sha	Bay	Bay	Bay	Bay	Bay	Bay	Sha	Sha	Sha	Sha	Sha	Sha	Sha	Sha	Sha	Sha	Sha	Bay	Bay	Bay	Sha	Sha	Sha	Sha	Sha	Sha	Sha	Sha	Bay	Bay	Bay	Bay	Bay	Bay	Bay	Sha
353	35	3.12008	86.1258	10.7541				Bay	Bay	Sha	Sha	Sha	Sha	Bay	Bay	Bay	Bay	Bay	Bay	Bay	Bay	Bay	Bay	Sha	Sha	Sha	Bay	Bay		Sha	Sha	Bay	Bay	Sha	Sha	Sha	Sha	Bay	Bay	Bay	Bay	Bay	Bay		Bay
354	35	4.87862	94.7715	0.349912				Bay	Bay	Bay	Bay	Bay	Bay	Bay	Bay	Bay		Bay	Sha	Bay	Bay	Bay	Bay	Bay	Bay	Sha	Bay	Sha	Sha	Bay	Bay	Sha	Sha	Sha	Sha	Sha	Bay	Bay	Bay	Bay	Bay	Bay	Bay	Bay	Bay
355	35	3.11717	90.3659	6.51694				Bay	Bay	Bay	Bay	Sha	Sha	Sha	Sha	Sha	Sha	Bay	Bay	Bay	Bay	Bay	Bay	Sha	Bay	Bay	Bay	Bay	Sha	Bay	Bay	Bay	Bay	Bay	Sha	Sha		Sha	Sha	Sha	Sha	Sha	Sha	Sha	Sha
356	35	4.76511	94.9374	0.297541	6.037	93.9484	0.0146096	Sha	Sha	Sha	Sha	Bay	Bay		Sha	Sha	Bay	Bay	Bay	Bay	Bay	Bay	Bay	Sha	Sha	Bay	Bay	Bay	Bay	Bay	Sha	Sha	Sha	Sha	Sha	Sha	Bay	Sha	Sha	Sha	Bay	Bay	Bay	Bay	Bay
357	35	4.48484	95.0539	0.461292	6.15878	93.8223	0.018878	Sha	Sha	Sha	Sha	Bay	Bay	Bay	Sha	Bay	Bay	Bay	Sha	Bay	Bay	Bay	Bay	Sha	Sha	Sha	Bay	Bay	Bay	Sha	Sha	Sha	Sha	Sha	Sha	Sha	Sha	Bay	Sha	Sha	Sha	Bay	Bay	Bay	Bay
358	35	4.69629	81.1465	14.1572				Bay	Bay	Sha	Sha	Sha	Sha	Sha	Sha	Bay	Sha	Sha	Sha	Sha	Sha	Sha	Sha	Bay	Sha	Sha	Sha	Bay	Sha		Bay	Bay	Bay	Bay	Bay	Bay	Bay	Bay	Bay	Bay	Bay	Bay		Bay	Bay
359	35	2.06791	96.5182	1.41392						Sha	Sha	Sha	Sha	Bay		Sha	Sha	Bay	Bay	Bay	Bay	Sha	Bay	Bay	Bay	Bay	Sha	Sha		Sha	Sha	Bay	Bay	Bay	Bay	Bay	Bay	Sha	Sha	Sha	Sha	Bay	Bay	Bay	Bay
360	35	7.09155	92.9061	0.00236175				Bay	Bay	Bay	Bay	Bay	Bay	Bay	Bay	Bay	Sha	Sha	Sha	Sha	Bay	Bay	Bay	Sha	Sha	Sha	Sha	Sha	Sha	Bay	Bay	Bay	Bay	Bay	Bay	Bay	Bay	Sha	Bay	Bay	Bay	Bay	Sha	Bay	Bay
361	35	4.84338	94.7254	0.431193	0.152136	88.7442	11.1037	Bay	Bay	Bay	Bay	Bay	Bay	Bay	Bay	Bay	Bay	Bay	Bay	Bay	Bay	Bay	Sha	Sha	Sha	Sha	Sha	Sha	Sha	Sha	Sha	Sha	Sha	Sha	Sha	Sha	Sha			Bay	Bay	Bay	Bay	Bay	Sha
362	35	6.01211	93.6428	0.345071				Bay	Bay	Bay	Bay	Bay	Bay	Sha	Sha	Bay	Bay	Bay	Bay	Bay	Bay	Sha	Sha	Sha	Sha	Sha	Sha	Sha	Bay	Bay	Sha	Sha	Sha	Sha	Sha	Sha	Sha	Sha	Sha	Bay	Bay	Bay	Bay	Bay	Sha
363	35	8.92302	24.7053	66.3717				Sha	Sha	Sha	Sha	Sha	Sha	Sha	Sha	Sha	Bay	Sha	Sha	Bay	Sha	Sha	Sha	Sha	Sha	Bay	Bay	Bay	Bay			Bay	Sha	Sha	Sha	Sha	Sha	Bay	Bay	Bay	Sha	Sha	Bay	Sha	Sha
364	35	3.59884	96.0615	0.339676				Sha	Sha	Sha	Sha	Bay	Bay	Bay	Bay	Bay	Sha		Bay	Bay	Bay	Bay	Bay	Sha	Sha	Bay	Bay	Bay	Bay	Bay	Bay	Bay	Sha	Sha	Sha	Sha	Sha	Sha	Sha	Sha	Sha	Bay	Bay	Bay	Bay
365	35	2.75691	96.8912	0.351839				Bay	Bay	Sha	Sha	Bay	Bay	Bay		Sha	Bay	Bay	Bay	Bay	Bay	Sha	Sha	Sha	Sha	Bay	Bay	Bay		Sha	Sha	Bay	Bay	Bay	Bay	Sha	Sha	Sha	Sha		Sha	Bay	Sha		Bay
366	35	2.18252	97.5374	0.280037				Sha	Sha	Sha	Sha	Sha	Sha	Sha	Bay	Sha	Bay	Bay	Bay	Bay	Bay	Bay	Bay	Sha	Sha	Bay	Bay	Bay	Sha	Bay	Bay	Bay	Bay	Bay	Bay	Bay	Bay	Sha	Sha	Bay	Bay	Bay	Sha	Sha	Bay
367	35	2.44455	97.0486	0.506823	0.125317	90.3667	9.50794	Sha	Sha	Sha	Sha	Bay	Bay	Bay	Bay	Bay	Sha	Bay	Bay	Bay	Bay	Bay	Bay	Bay	Sha	Sha	Bay	Bay	Bay			Bay	Bay	Bay	Sha	Sha	Sha	Bay	Bay	Bay	Bay	Bay	Bay	Sha	Sha
368	35	4.05073	86.397	9.5523	4.70149	79.6765	15.622	Bay	Bay	Bay	Sha	Sha	Sha	Sha	Sha	Bay	Sha	Bay	Bay	Bay	Bay	Bay	Bay	Bay	Bay	Bay	Bay	Bay	Bay			Bay	Bay	Bay	Bay	Bay		Sha	Sha	Sha	Sha	Bay	Bay	Sha	Bay
369	35	7.86806	91.8468	0.285158	0.0729404	93.3913	6.53572		Bay	Bay	Bay	Bay	Bay	Bay	Bay	Sha	Sha	Sha	Sha	Sha	Sha	Bay	Bay	Sha	Sha	Sha	Sha	Sha	Sha	Sha	Sha	Sha	Sha	Sha	Sha		Sha	Sha	Bay	Bay	Bay	Bay			Sha
370	35	3.42735	96.1591	0.413515	10.1941	89.793	0.0129214	Sha	Sha	Sha		Sha	Bay	Bay	Bay	Bay	Bay	Bay	Bay	Bay	Bay	Sha	Sha	Sha	Sha	Sha	Sha	Sha	Sha	Sha	Sha	Sha	Sha	Sha	Bay	Bay	Bay	Sha	Sha	Sha	Bay	Bay	Bay	Bay	Bay
371	35	2.46869	96.966	0.565265				Bay	Bay	Bay	Bay	Bay	Bay	Bay	Sha	Sha	Sha	Bay	Bay	Bay	Bay	Bay	Bay	Sha	Sha	Sha	Sha		Sha	Bay	Bay	Bay	Bay	Sha	Sha	Sha	Sha	Bay	Bay	Bay	Bay	Bay	Sha	Bay	Sha
372	35	5.38073	62.6944	31.9249	4.59737	63.3305	32.0721	Sha		Sha	Sha	Sha	Sha	Bay	Bay	Bay	Bay	Bay	Bay	Bay	Bay	Sha	Sha	Sha	Sha	Bay	Bay	Bay	Bay	Sha	Sha	Sha	Sha	Sha	Sha	Sha	Sha	Sha	Sha	Sha	Sha	Sha	Sha	Sha	Bay
373	35	3.11453	96.3837	0.501797				Bay	Bay	Bay	Bay	Bay	Bay	Bay	Bay	Sha	Sha	Sha	Sha	Sha	Sha	Bay	Bay	Sha	Sha	Sha	Sha	Sha		Bay	Bay	Bay	Bay	Sha	Sha	Bay	Bay	Sha	Sha	Sha	Sha		Sha	Sha	Sha
374	35	2.49549	95.2468	2.25775				Sha	Sha	Sha	Sha	Sha	Sha	Sha	Sha	Sha	Bay	Bay	Sha	Sha	Sha	Sha	Sha	Bay	Bay	Sha	Sha	Sha	Sha	Bay	Bay	Bay	Bay	Bay	Bay	Bay	Bay	Sha	Sha	Sha	Sha		Sha	Sha	Bay
375	35	4.04266	95.4717	0.485633	9.15274	89.9042	0.943089	Bay	Bay	Bay	Bay	Sha	Bay	Bay	Bay	Bay	Bay	Bay	Bay	Bay	Bay	Bay	Bay	Bay	Bay	Bay	Bay	Sha	Sha	Sha	Sha	Sha	Sha	Sha	Sha	Sha	Sha	Sha	Sha	Sha	Sha	Sha	Bay	Bay	Bay
376	35	2.07009	97.4597	0.470182				Bay	Bay	Bay	Bay	Bay	Bay	Bay	Bay	Bay	Sha	Bay	Bay	Bay	Bay	Sha	Sha		Sha	Sha	Sha	Sha	Bay	Bay	Bay	Bay	Bay	Sha	Bay	Bay	Bay	Sha	Sha	Bay	Bay		Bay	Bay	Bay
377	35	2.18706	97.2497	0.5632				Sha	Sha	Sha	Sha	Sha	Bay	Bay	Bay	Bay	Bay	Bay	Bay	Bay	Bay		Bay	Sha	Sha	Sha	Sha	Sha	Sha		Bay	Bay	Bay	Bay	Sha	Sha	Sha	Bay	Bay	Bay	Bay	Sha	Sha	Sha	Sha
378	35	6.67941	49.2074	44.1131	5.89442	51.5543	42.5513	Sha	Sha	Sha	Sha	Sha	Sha	Sha	Bay	Bay	Sha	Sha	Bay	Bay	Bay	Bay	Sha	Sha	Sha	Sha	Sha	Bay	Bay	Sha	Sha	Sha	Sha	Sha	Sha	Bay	Bay		Bay	Sha	Sha	Bay	Bay	Bay	Bay
379	35	8.60249	90.7456	0.651913	0.110776	90.6461	9.2431	Bay	Bay	Sha	Sha	Sha	Bay	Bay	Bay	Bay	Sha	Sha	Sha	Sha	Sha	Sha	Sha	Sha	Sha	Sha	Sha	Bay	Bay	Bay	Bay	Bay	Sha	Sha	Sha	Sha	Bay	Bay	Bay	Bay	Sha	Bay	Bay	Bay	Bay
380	35	6.30541	93.3861	0.308442				Bay	Bay	Bay	Bay	Sha	Bay	Bay	Bay	Bay	Sha	Sha	Sha	Sha	Bay	Bay	Bay	Bay	Bay	Sha	Sha	Sha	Sha	Bay	Bay	Bay	Sha	Sha	Sha	Sha	Sha	Sha	Sha	Sha	Sha	Bay	Bay	Bay	Bay
381	35	4.10838	68.1922	27.6994				Sha	Bay	Sha	Sha	Sha	Sha	Sha	Sha	Sha	Sha	Bay	Bay	Bay	Bay	Bay	Bay	Bay	Sha	Sha	Sha	Sha	Sha	Sha	Sha	Sha	Sha	Sha	Sha	Sha	Sha	Sha	Sha	Bay	Bay	Bay	Bay	Bay	Bay
382	35	5.29407	94.3249	0.381048	0.0859524	91.9194	7.9946	Sha	Sha	Sha	Sha	Bay	Bay	Bay	Bay	Bay	Bay	Bay	Bay	Bay	Bay	Bay	Bay	Sha	Sha	Bay	Bay	Bay	Bay	Sha	Sha	Sha	Bay	Sha	Sha	Sha	Sha	Bay	Bay	Bay	Sha	Bay	Sha	Sha	Sha
383	35	5.40907	83.8536	10.7373				Sha	Sha	Sha	Sha	Sha	Sha	Sha	Sha	Bay	Sha	Sha	Sha	Sha	Sha	Sha	Sha	Bay	Bay	Bay	Bay	Bay	Bay	Bay	Bay		Sha	Sha	Sha	Sha	Sha	Sha	Sha	Sha	Sha	Sha	Bay	Bay
384	35	3.72119	95.9591	0.319723				Bay	Bay	Bay	Bay	Bay	Bay	Bay	Bay	Bay	Sha	Sha	Bay	Bay	Bay	Sha	Sha	Sha	Bay	Sha	Bay	Bay	Sha	Bay	Bay	Bay	Bay	Bay	Sha	Sha	Sha	Bay	Bay	Bay	Bay	Bay	Bay	Bay	Bay
386	35	5.62892	62.7733	31.5978				Sha	Sha	Sha	Sha	Sha	Sha	Sha	Sha	Sha	Bay	Sha	Sha	Sha	Sha	Bay	Bay	Sha	Sha	Sha	Bay	Bay	Bay	Bay	Bay	Bay	Sha	Sha	Sha	Sha	Bay	Bay	Bay	Bay	Bay	Bay	Bay	Bay	Bay
387	35	5.31351	94.2861	0.400365	13.9829	84.9718	1.04535	Bay	Bay	Sha	Sha	Sha	Bay	Sha	Sha	Sha		Sha	Sha	Bay	Bay	Bay	Bay	Sha	Bay	Bay	Bay	Bay	Sha	Sha	Sha	Sha	Sha	Sha	Sha	Sha	Sha	Sha	Sha	Sha	Sha	Bay	Bay	Bay	Bay
388	35	2.31507	97.077	0.607974				Sha	Sha	Sha	Sha	Bay	Bay	Bay	Bay	Sha	Bay	Bay	Bay	Bay	Bay	Bay	Bay	Bay	Bay	Sha	Sha	Sha	Sha	Bay	Bay	Bay	Bay	Bay	Bay	Sha	Sha	Bay	Bay	Sha	Sha	Sha	Sha	Bay	Bay
389	35	3.76727	81.9486	14.2841				Bay	Sha	Sha	Sha	Sha	Sha	Sha	Sha	Sha	Bay	Bay	Bay	Bay	Sha	Sha	Sha	Bay	Bay	Bay	Bay	Bay	Sha	Bay	Bay	Bay	Sha	Sha	Sha	Sha	Sha	Bay	Bay	Bay	Bay	Sha	Sha	Bay	Bay
390	35	3.58874	88.0955	8.31578				Bay	Bay	Bay	Bay	Sha	Sha	Sha	Sha	Bay	Bay	Bay	Sha	Sha	Sha	Sha	Bay	Bay	Bay	Bay	Sha	Sha	Sha	Sha	Sha	Bay	Sha	Bay	Bay	Bay	Bay	Sha	Sha	Sha	Bay	Bay	Bay	Sha	Bay
391	35	6.25257	93.2555	0.491911				Sha	Sha	Sha	Sha	Sha	Bay	Bay	Bay	Bay	Sha	Sha	Sha	Bay	Bay	Bay	Bay	Bay	Bay	Bay	Sha	Sha	Sha	Sha	Sha	Sha	Sha	Sha	Sha	Sha	Sha	Bay	Bay	Bay	Bay	Bay	Bay	Sha	Sha
392	35	7.50745	38.6636	53.8289				Sha	Sha	Sha	Sha	Sha	Sha	Sha	Sha	Sha	Sha	Sha	Bay	Bay	Bay	Bay	Bay	Bay	Sha	Sha	Sha	Sha	Bay	Bay	Bay	Sha	Sha	Sha	Sha	Sha	Sha	Bay	Bay	Bay	Bay	Bay	Bay	Bay	Bay
393	35	7.98808	91.4384	0.573564				Bay	Bay	Bay	Bay	Bay	Bay	Bay	Bay		Sha	Sha	Sha	Bay	Sha	Sha	Sha	Bay	Bay	Sha	Sha	Sha	Bay	Bay	Bay	Bay	Bay		Sha	Sha	Sha	Bay	Bay	Bay	Bay	Bay	Sha	Sha	Bay
394	35	8.61164	91.0984	0.289953	0.0965881	91.8202	8.08326	Sha	Sha	Sha		Bay	Bay	Bay	Bay	Bay	Sha	Sha	Sha	Sha	Sha	Sha	Sha	Sha	Sha	Bay	Sha	Sha	Bay	Sha	Sha	Sha	Sha	Sha	Sha	Sha	Sha	Sha	Sha	Bay	Bay		Bay	Sha	Sha
395	35	9.16033	90.8373	0.00237978				Bay	Bay	Bay	Bay	Bay	Bay	Bay	Bay	Bay	Bay	Bay	Bay	Bay	Bay	Bay	Bay	Bay	Bay	Bay	Bay	Sha	Sha	Sha	Bay	Sha	Sha	Sha	Sha	Sha	Bay	Bay	Bay	Bay	Bay	Bay	Bay	Bay	Bay
396	35	10.0148	89.9832	0.00194664	0.0761558	99.8477	0.0761558	Sha	Sha	Sha	Bay	Bay	Bay	Bay	Bay	Bay	Bay	Sha	Sha	Sha	Sha	Sha	Sha	Sha	Sha	Sha	Sha	Sha	Sha	Sha	Sha	Sha	Sha	Sha	Sha	Sha	Sha	Sha	Sha	Bay	Bay	Bay	Bay	Bay	Sha
397	35	6.80773	82.6664	10.5259				Bay	Bay	Sha		Sha	Sha	Sha	Sha	Bay	Bay	Bay	Sha	Sha	Sha	Sha	Sha	Bay	Bay	Bay	Bay	Bay	Sha	Sha	Sha	Bay	Bay	Bay	Bay	Bay	Bay	Sha	Sha	Sha	Sha	Sha	Sha	Bay	Bay
398	35	5.1292	86.4599	8.41088				Bay	Sha	Sha	Sha	Bay	Sha	Sha	Bay	Bay	Bay	Bay	Bay	Bay	Bay	Bay	Bay	Bay	Bay	Bay	Bay	Bay	Sha	Sha	Sha	Sha	Sha	Sha	Sha	Bay	Sha	Bay	Bay	Bay	Bay	Bay	Bay	Bay	Bay
399	35	4.34167	95.656	0.00229737				Sha	Sha	Sha	Sha	Bay	Bay	Bay	Bay	Bay	Sha	Sha	Sha	Bay	Bay	Bay	Sha	Bay	Bay	Bay	Sha	Sha	Sha	Sha	Sha	Sha	Sha	Sha	Sha	Bay	Bay	Sha	Bay	Bay	Bay	Bay	Bay	Bay	Bay
400	35	12.3832	87.6149	0.0018638				Bay	Bay	Bay	Bay	Bay	Bay	Bay	Bay	Bay	Bay	Sha	Sha	Sha	Sha	Sha	Sha	Bay	Bay	Bay	Sha	Sha	Sha	Bay	Bay	Sha	Sha	Sha	Sha	Sha	Bay	Sha	Sha				Sha	Sha	Sha
402	35	5.76529	94.2325	0.00220226	0.0910085	99.818	0.0910085	Sha	Sha	Sha	Bay	Bay	Bay	Bay	Bay	Bay	Bay	Bay	Bay	Bay	Bay	Bay	Bay	Sha	Sha	Sha	Bay	Bay	Bay	Bay	Sha		Sha	Sha	Sha	Sha	Sha			Sha	Sha	Bay	Sha	Sha	Bay
408	35	5.38829	94.6095	0.00222791				Sha	Sha	Sha	Sha	Bay	Bay	Bay	Bay		Bay	Bay	Sha	Sha	Sha	Sha	Sha	Sha	Sha	Sha	Sha	Bay	Bay	Sha	Sha	Sha	Sha	Sha	Sha	Sha	Sha	Bay	Bay	Bay	Bay	Bay	Bay	Bay	Sha
409	35	5.0582	94.9393	0.00245351				Sha	Sha	Sha	Bay		Bay	Bay	Bay	Bay	Sha	Sha	Sha	Sha	Sha	Bay	Bay	Sha	Sha	Sha	Sha	Sha	Sha	Sha	Sha	Sha	Sha	Bay	Bay	Bay	Bay	Bay	Bay	Bay	Bay	Bay	Sha	Bay	Bay
410	35	7.24677	54.9787	37.7745				Bay	Bay	Bay	Bay	Sha	Sha	Sha	Sha	Sha	Sha	Sha	Sha	Sha	Bay	Bay	Bay	Sha	Sha	Sha	Bay	Bay	Sha	Bay	Bay	Bay	Bay	Bay	Bay	Bay	Bay	Sha	Sha	Sha	Sha		Sha		Bay
411	35	11.4677	19.9025	68.6298				Bay	Bay	Bay	Bay	Bay	Sha	Sha	Sha	Bay	Sha	Sha	Sha	Bay	Bay	Bay	Bay	Sha	Sha	Bay	Bay	Bay	Bay	Sha	Sha	Sha	Sha	Sha	Sha	Sha	Sha	Bay	Bay	Bay	Bay	Sha	Sha	Sha	Sha
412	35	5.67919	76.414	17.9068				Bay	Sha	Sha	Bay	Bay	Sha	Sha	Sha	Sha	Bay	Bay	Sha	Sha	Sha	Sha	Sha	Sha	Sha	Sha	Sha	Sha	Sha	Sha	Sha	Sha	Sha	Sha	Sha	Bay	Bay	Bay	Bay	Bay	Bay	Bay	Bay	Bay	Bay
413	35	6.70038	88.6353	4.66432				Bay	Bay	Bay	Bay	Bay	Bay	Bay	Bay	Bay	Sha	Sha	Sha	Bay	Bay	Sha	Sha	Sha	Sha	Sha	Bay	Bay		Bay	Bay	Sha	Sha	Sha	Sha	Sha	Bay	Bay	Bay	Bay	Bay		Sha	Sha	Sha
415	35	6.79897	77.8002	15.4008				Bay	Bay	Bay	Bay	Bay	Sha	Sha	Sha	Bay	Bay	Bay	Bay	Bay	Bay	Bay	Bay	Bay	Bay	Bay	Sha	Sha	Sha	Bay	Bay	Bay			Bay	Bay	Bay	Bay	Bay	Bay	Bay	Bay	Sha	Sha	Bay
416	35	13.4794	86.5183	0.00231092				Sha	Sha	Sha	Sha	Bay	Bay	Bay	Bay	Bay	Sha	Sha	Sha	Sha	Bay			Sha	Bay	Bay	Sha	Sha	Sha	Bay	Bay	Bay	Sha	Sha	Sha	Sha	Sha	Bay	Bay	Bay	Sha	Sha	Sha	Sha	Sha
417	35	5.81144	80.8946	13.2939	0.0813866	0.0813866	99.8372	Sha	Sha	Sha	Sha	Sha	Sha	Sha	Sha	Bay	Bay	Bay		Bay	Bay	Bay	Bay	Sha	Sha	Sha	Bay	Bay	Bay	Sha	Sha	Sha	Sha	Sha	Sha	Sha	Sha	Bay	Bay	Sha	Sha	Sha	Sha	Bay	Bay
418	35	10.2095	89.7884	0.0020824				Bay	Bay	Bay	Bay	Bay	Bay	Bay	Bay	Bay	Sha	Sha	Bay	Bay	Sha	Bay	Bay	Sha	Sha	Sha	Bay	Bay	Bay	Bay	Bay	Bay	Sha	Sha	Sha	Sha	Sha	Bay	Bay	Bay	Bay	Bay	Bay	Bay	Bay
419	35	10.6326	89.3649	0.00251673				Bay	Bay	Bay	Bay	Bay	Bay	Bay	Bay	Bay	Sha	Sha	Sha	Bay	Bay	Bay	Bay	Bay	Bay	Bay	Sha	Sha	Bay	Bay	Bay	Sha	Sha	Sha	Bay	Bay	Bay	Bay	Bay	Bay	Bay	Bay	Bay	Bay	Bay
421	35	6.58021	72.3138	21.106				Sha	Sha	Bay			Sha	Bay	Bay	Bay	Sha	Sha	Sha	Sha	Bay	Bay	Bay	Sha	Sha	Sha	Sha	Sha	Sha	Sha	Sha	Bay	Bay	Bay	Sha	Sha	Bay	Bay	Bay	Bay	Bay	Bay	Bay	Sha	Sha
422	35	8.27641	91.7211	0.00244712				Sha	Sha	Sha	Sha	Sha	Bay	Bay	Bay	Bay	Sha				Sha	Sha	Sha	Sha	Sha	Bay	Bay	Bay	Bay	Sha	Sha	Bay	Bay	Bay	Sha	Bay	Bay	Bay	Bay	Bay	Bay	Bay	Bay	Bay	Bay
424	35	4.86241	95.1345	0.00312431				Sha	Sha	Sha	Sha	Bay	Bay	Bay	Bay	Bay	Bay	Bay	Bay	Bay	Bay	Bay	Bay		Sha	Bay	Bay	Bay	Bay	Bay	Bay	Bay	Bay	Sha	Sha	Bay	Bay	Bay	Bay	Bay	Bay	Bay	Bay	Sha	Sha
425	35	9.36077	90.6371	0.00212833	16.883	83.1093	0.00771137	Bay	Bay	Bay	Bay			Bay	Bay	Bay	Sha	Sha	Sha	Sha	Sha	Bay	Bay	Sha	Sha	Sha	Bay	Bay	Bay	Sha	Sha	Sha	Sha	Sha	Sha	Sha	Bay	Sha	Sha	Sha	Sha	Sha	Sha	Sha	Sha
426	35	10.0378	29.9191	60.0431				Bay	Sha	Sha		Sha	Sha	Sha	Sha	Sha	Sha	Sha	Sha	Bay	Sha	Sha	Sha	Sha	Sha	Sha	Sha	Sha	Bay	Sha	Bay	Bay	Bay		Sha	Sha	Bay	Sha	Sha	Sha	Sha		Sha	Bay	Bay
427	35	5.15962	77.5406	17.2997				Sha	Sha	Sha	Sha	Sha	Sha	Sha	Sha	Sha		Sha	Sha	Sha	Sha	Sha	Sha	Sha	Sha	Sha	Bay	Bay	Sha	Sha	Sha	Sha	Sha	Sha	Sha	Sha	Bay				Bay	Bay	Bay	Bay	Bay
428	35	4.88756	86.0962	9.01628	9.44062	76.0702	14.4892	Sha	Sha	Bay	Bay	Bay	Bay	Bay	Sha	Sha	Sha	Sha	Sha	Sha	Bay	Bay	Bay	Bay	Bay	Bay	Sha	Sha	Sha	Sha	Sha	Bay	Bay	Bay	Bay	Bay	Bay	Sha	Sha	Sha	Sha	Sha	Sha	Bay	Bay
429	35	6.92309	66.0666	27.0103	10.8989	61.8181	27.283	Bay	Bay	Bay	Bay	Sha	Sha	Sha	Sha	Sha	Bay	Sha	Sha	Sha		Bay	Sha	Sha	Sha	Bay	Bay	Bay	Bay	Sha	Sha	Bay	Bay	Bay	Bay	Bay	Bay	Sha	Sha	Sha	Sha	Sha	Sha	Sha
430	35	4.94188	86.5972	8.46089				Bay	Bay	Bay	Bay	Bay	Sha	Bay	Bay	Sha	Bay	Bay	Bay	Bay	Bay	Bay	Bay	Sha	Bay	Bay	Bay	Bay	Bay	Bay	Bay	Bay	Bay	Bay	Bay	Bay	Sha	Sha	Sha	Bay	Sha	Sha	Sha	Bay	Bay
431	35	7.73259	77.4366	14.8308				Sha	Sha	Bay	Bay	Bay	Sha	Sha	Bay	Bay		Sha			Bay	Bay	Bay	Bay	Bay	Bay	Bay	Bay	Sha	Bay	Bay	Bay	Sha	Sha	Sha	Sha	Sha	Bay	Bay	Bay	Bay	Bay	Bay	Sha	Sha
432	35	10.8948	89.103	0.00221179				Sha	Bay	Bay	Bay	Bay	Bay	Bay	Bay	Bay	Sha	Sha	Sha	Sha	Bay		Bay	Sha	Sha	Sha	Bay	Bay	Sha	Bay	Bay	Bay	Bay	Bay	Sha	Sha	Sha	Bay	Bay	Bay	Bay	Bay	Sha	Sha	Sha
2	42	12.6834	33.1874	54.1292				Sha	Sha	Sha	Sha	Sha	Sha	Sha	Bay	Bay	Sha	Sha	Sha	Sha	Sha	Sha	Sha	Bay	Bay	Bay	Bay	Bay	Sha	Bay	Bay	Bay	Bay	Sha	Sha	Bay	Bay	Sha	Sha	Sha	Sha	Sha	Sha	Sha	Sha
5	42	0.0467242	59.2151	40.7381				Sha	Sha	Sha	Sha	Sha	Sha	Bay	Bay	Bay	Bay	Bay	Bay	Bay	Bay	Sha	Sha	Sha	Sha	Sha	Sha	Sha	Sha	Bay	Bay	Bay	Sha	Sha	Sha	Sha	Sha	Bay	Bay	Bay	Sha	Sha	Sha	Sha	Sha
6	42	0.0427321	32.351	67.6063	22.3906	38.8005	38.809	Sha	Sha	Sha	Sha	Sha	Sha	Sha	Sha	Sha	Bay	Bay	Bay			Bay	Bay	Bay	Bay	Bay	Bay	Bay	Bay		Sha	Sha	Sha	Sha	Sha	Sha	Sha				Sha	Sha	Sha	Sha	Sha
7	42	0.0663163	0.0663163	99.8674				Bay	Bay	Sha	Sha	Sha	Sha	Sha	Sha	Sha	Bay	Bay	Sha	Sha	Sha	Sha	Bay	Bay	Bay	Sha	Sha	Bay	Bay	Bay	Bay	Sha	Sha	Sha	Sha	Sha	Bay	Bay	Bay			Bay		Sha	Sha
8	42	0.0244327	99.9511	0.0244327	12.1322	87.7579	0.109901	Sha	Sha	Sha	Sha	Sha	Bay	Bay	Bay	Sha	Bay	Bay	Sha	Sha	Sha	Sha	Sha	Sha	Sha	Sha	Sha	Sha	Sha	Sha	Bay	Sha	Sha	Sha	Sha	Sha	Sha	Sha	Sha	Sha	Sha	Bay	Bay	Bay	Bay
9	42	0.0664208	0.0664208	99.8672				Bay	Bay	Sha	Sha	Sha	Sha	Sha	Sha	Bay	Bay	Bay	Bay	Bay	Bay	Bay	Bay	Sha	Sha	Sha	Sha	Sha	Sha	Sha	Sha	Bay	Bay	Bay	Bay	Bay	Bay	Bay	Bay	Bay	Bay	Bay	Bay	Bay	Bay
10	42	5.2071	94.7642	0.0286908				Bay	Bay	Bay	Bay	Bay	Bay	Bay	Bay	Bay				Sha	Sha	Bay	Bay	Sha	Sha	Sha	Sha	Bay	Bay	Bay	Bay	Sha	Sha	Sha	Sha	Sha	Sha	Sha	Sha	Sha	Sha	Bay	Bay	Sha	Sha
11	42	0.0487112	35.0032	64.948	29.6558	23.0828	47.2614	Sha	Sha	Bay	Sha	Sha	Sha	Sha	Sha	Sha	Bay	Bay	Bay	Bay	Bay	Bay	Bay	Bay	Bay	Bay	Sha	Sha	Sha	Sha	Sha			Bay	Bay	Bay	Bay	Sha	Sha	Sha	Sha	Bay	Bay	Sha	Sha
12	42	0.0492454	10.4446	89.5062				Bay	Bay	Bay	Bay	Bay	Sha	Sha	Sha	Sha	Bay	Sha	Sha	Sha	Sha	Sha	Sha	Sha	Sha	Sha	Sha	Sha	Sha	Bay	Bay	Bay	Bay	Bay	Bay	Bay	Bay	Bay	Bay	Bay	Bay	Bay	Bay	Bay	Bay
13	42	46.7606	0.020989	53.2184	30.3707	0.0731448	69.5561	Bay	Sha	Sha	Sha	Sha	Sha	Sha	Sha	Sha	Bay	Bay	Bay	Bay	Bay	Bay	Bay	Sha	Sha	Sha	Sha	Sha	Sha	Sha	Sha	Sha	Sha	Sha	Sha	Sha	Sha	Sha	Sha	Sha	Sha	Bay	Bay	Bay	Bay
14	42	0.0453147	13.9229	86.0318				Bay	Bay	Bay	Bay	Bay	Sha	Sha	Sha	Bay	Bay	Bay	Bay	Bay	Bay	Bay	Bay	Sha	Sha	Sha	Sha	Sha	Sha	Bay	Bay	Bay	Bay	Bay	Bay	Bay	Bay	Bay	Bay	Bay	Bay	Bay	Bay	Bay	Bay
15	42	0.0321547	99.9357	0.0321547				Sha	Sha	Sha	Sha	Bay	Bay	Bay	Bay		Sha	Sha	Sha	Sha	Bay	Bay	Bay	Bay	Bay	Bay	Bay	Bay	Sha	Bay	Bay	Sha	Sha	Bay	Sha	Sha	Sha	Bay	Bay	Sha	Sha	Sha	Sha	Sha	Sha
16	42	0.0476144	7.4122	92.5402				Bay	Sha	Sha	Sha	Sha	Sha	Sha	Sha	Sha	Sha	Sha	Bay	Bay	Bay	Bay	Bay	Bay	Bay	Bay	Bay	Bay	Sha	Sha	Bay	Bay	Bay	Bay	Bay	Bay	Bay		Bay	Sha	Bay	Bay	Bay	Bay	Bay
17	42	0.0278257	99.9443	0.0278257				Sha	Sha	Sha	Sha	Bay	Bay	Bay	Bay	Bay	Bay	Sha	Sha	Sha	Sha		Bay	Bay	Sha	Sha	Sha	Sha	Bay	Sha	Sha	Sha	Sha	Sha	Sha	Sha	Sha	Sha	Sha	Bay	Bay	Bay	Bay	Bay	Bay
18	42	7.96085	92.0179	0.0212484				Sha	Sha	Sha	Bay	Bay	Bay	Bay	Bay	Bay	Bay	Bay	Sha	Sha	Bay	Bay	Sha	Bay	Bay	Bay	Bay	Bay	Sha		Bay	Sha	Sha	Sha	Sha	Sha	Sha		Sha	Bay	Bay	Bay	Bay	Bay	Bay
19	42	4.22579	95.7532	0.0209609				Sha	Sha	Sha	Sha	Bay	Bay	Bay	Bay	Bay	Bay	Bay	Sha	Sha	Sha	Sha	Sha	Sha	Bay	Bay	Bay	Bay	Bay	Sha	Sha	Bay	Bay	Bay	Sha	Sha	Sha	Sha	Sha	Bay	Bay	Bay	Bay	Bay	Bay
20	42	0.0391865	22.432	77.5288	26.6384	21.4728	51.8889	Bay	Sha	Sha	Sha	Sha	Sha	Sha		Sha	Bay	Bay	Bay	Bay	Bay	Bay	Bay	Sha	Sha	Sha	Sha	Sha	Sha	Sha	Sha	Sha	Sha	Sha	Sha	Sha	Sha	Sha	Sha	Sha	Sha	Bay	Bay	Bay	Bay
21	42	7.19355	92.7784	0.0280121	26.577	73.3894	0.0336586	Bay	Bay	Bay	Bay	Bay	Bay	Bay	Bay	Bay	Sha	Sha	Sha	Sha	Sha	Sha	Sha	Sha	Sha	Sha	Bay	Bay	Bay	Sha	Sha	Sha	Sha	Sha	Sha	Sha		Sha	Sha	Sha	Sha	Sha	Sha	Sha	Sha
22	42	0.0436418	8.18299	91.7734				Bay	Bay	Bay	Sha	Sha	Sha	Sha	Sha	Sha	Bay	Sha	Bay	Sha	Sha	Sha	Sha	Sha	Sha	Sha	Sha	Bay	Bay	Bay	Bay	Bay	Bay	Bay	Bay	Bay	Bay	Bay	Bay	Sha	Sha	Sha	Bay	Bay	Bay
23	42	0.0457265	12.038	87.9163				Bay	Bay	Bay	Bay	Sha	Sha	Sha	Sha	Sha	Sha	Sha	Sha	Sha	Bay	Bay	Bay		Sha	Bay	Bay	Bay	Bay	Bay	Bay	Sha	Sha	Sha	Sha	Sha	Sha	Bay	Bay	Bay	Bay	Bay	Bay	Bay	Bay
24	42	0.0524229	14.6781	85.2695	27.276	13.8027	58.9213	Bay	Bay	Bay	Bay	Sha	Sha	Sha	Sha	Sha	Sha	Sha	Bay	Sha	Sha	Bay	Bay	Sha	Sha	Sha	Sha	Sha	Bay	Sha	Sha	Sha	Sha	Sha	Sha	Sha	Sha	Sha	Sha	Sha	Sha	Sha	Sha	Bay	Bay
25	42	0.0427699	49.4942	50.463	22.8513	45.3214	31.8272	Bay	Bay	Sha	Sha	Sha	Sha	Bay	Bay	Bay	Bay		Bay	Bay	Sha	Bay	Bay	Sha	Sha		Sha	Bay	Sha	Sha	Sha	Sha	Sha	Sha	Sha	Sha	Sha	Sha	Sha	Sha	Sha	Sha	Sha	Sha	Bay
26	42	0.0276169	99.9448	0.0276169				Bay	Bay	Bay	Bay	Bay	Bay	Bay	Bay	Sha	Bay	Bay	Sha	Sha	Bay	Sha	Sha	Sha	Sha	Sha	Bay	Bay	Bay	Bay	Bay	Bay	Sha	Sha	Sha	Bay	Bay	Sha	Sha	Sha	Sha	Sha	Sha	Sha	Sha
27	42	0.0373641	9.25599	90.7066	32.5815	11.5516	55.8669	Sha	Sha	Sha	Sha	Sha	Sha	Sha	Sha	Sha	Sha	Sha	Sha	Sha	Sha	Sha	Sha	Sha	Sha	Sha	Sha	Bay	Bay	Bay	Bay	Sha	Sha	Bay	Bay	Bay	Bay	Sha	Sha	Sha	Sha	Sha	Bay	Bay	Bay
28	42	6.18759	24.3173	69.4951				Sha	Sha	Sha		Sha	Sha	Sha	Bay	Bay	Sha	Sha	Sha	Sha	Sha	Sha	Sha	Bay	Bay	Bay	Bay	Bay	Bay	Bay	Bay	Bay	Bay	Bay	Bay	Bay	Bay	Bay	Bay	Bay	Bay	Bay	Bay	Bay
30	42	6.11011	93.8634	0.0264518				Sha	Sha	Sha	Bay	Bay	Bay	Bay	Bay	Bay	Sha	Bay	Sha	Bay	Bay	Bay	Sha	Bay	Bay	Bay	Sha	Sha	Bay	Sha	Sha	Bay	Bay	Bay	Bay	Bay	Bay	Sha	Sha	Sha	Sha	Sha	Bay	Sha	Sha
31	42	0.0324852	6.85942	93.1081				Bay	Bay	Bay	Bay	Bay	Sha	Sha	Sha	Sha	Bay	Bay	Bay	Bay	Bay	Bay	Bay	Bay	Sha	Sha	Sha	Bay	Bay	Sha	Sha	Sha	Sha	Sha	Sha	Bay	Bay	Bay	Bay	Bay	Bay	Bay	Bay	Bay	Sha
32	42	7.29825	92.6726	0.0291533				Sha	Sha	Sha	Sha	Bay	Bay	Bay	Bay	Bay	Sha	Sha	Sha	Sha	Sha	Sha	Bay	Bay	Bay	Bay	Bay	Sha	Sha	Bay	Bay	Bay	Bay	Sha	Sha			Sha	Bay	Bay	Bay	Sha	Sha	Sha	Sha
33	42	0.0386771	10.1491	89.8122				Bay	Bay	Bay	Bay	Bay	Sha				Bay	Bay	Bay	Bay	Bay	Bay	Bay	Sha	Sha	Sha	Bay	Bay		Bay	Bay	Bay	Bay	Bay	Bay	Sha	Sha	Sha	Sha	Sha	Sha		Sha	Bay	Bay
34	42	0.0341326	20.0655	79.9003				Bay	Bay	Bay	Sha	Sha	Sha	Sha	Sha	Bay	Sha	Sha	Sha	Sha	Sha	Sha	Sha	Sha	Sha	Bay	Sha	Sha	Sha	Bay	Bay	Sha	Sha	Sha	Sha	Sha	Sha	Sha	Sha	Sha	Sha		Sha	Sha	Sha
36	42	7.69537	92.2794	0.0252395					Bay	Bay		Bay	Bay	Bay	Bay	Bay	Bay	Bay	Bay	Bay	Bay	Bay	Bay	Bay	Bay	Bay	Bay	Sha		Bay	Bay	Bay	Sha	Sha	Sha	Sha	Bay	Bay	Bay	Bay	Sha	Sha		Sha	Sha
37	42	0.0442082	0.0442082	99.9116				Sha	Bay	Bay	Bay	Sha	Sha	Sha	Sha	Sha	Bay	Bay	Sha	Sha	Sha	Sha	Sha	Sha	Sha	Sha	Sha	Sha	Bay	Bay	Bay	Bay	Bay	Bay	Sha	Sha	Sha	Bay	Bay	Bay	Bay	Bay	Bay	Sha	Sha
38	42	4.85324	9.26741	85.8793	29.5031	12.3404	58.1565	Sha	Sha	Sha	Sha	Sha	Sha	Sha	Sha	Sha	Sha	Sha	Sha	Bay	Bay	Bay	Bay	Sha	Bay	Bay	Sha	Sha	Sha	Sha	Sha	Sha	Sha	Bay	Bay	Bay		Sha	Sha	Sha	Sha	Bay	Bay	Bay
39	42	3.96634	96.0132	0.0204453	22.4384	77.5024	0.0592839	Bay	Bay	Bay	Bay	Bay	Bay	Sha	Sha	Sha	Bay	Bay	Bay	Bay	Bay	Bay	Bay	Sha	Sha	Sha	Sha	Bay	Bay	Sha	Sha				Bay	Sha		Sha	Sha	Sha	Sha	Sha	Bay	Bay	Bay
40	42	4.97114	41.6062	53.4227	31.1706	44.0171	24.8123	Bay	Bay	Sha	Sha	Sha	Sha	Sha	Sha	Bay	Bay	Bay	Sha	Sha	Sha	Sha	Sha	Sha	Bay	Sha	Sha	Sha	Sha	Sha	Sha	Sha	Sha	Sha	Sha	Sha		Sha	Sha	Sha	Sha	Sha	Sha	Bay	Bay
41	42	0.0373502	15.6958	84.2669				Sha	Sha	Sha	Sha	Sha	Sha	Sha	Sha	Sha	Bay	Bay	Bay	Bay	Bay	Bay	Bay	Bay	Bay	Bay	Sha	Sha	Sha	Bay	Bay	Bay	Bay	Bay	Bay	Bay	Sha	Sha	Sha		Sha	Bay	Bay	Bay
42	42	0.0303212	75.6663	24.3034				Sha	Sha	Sha	Sha	Sha	Sha	Sha	Sha	Bay	Bay	Bay	Bay	Bay	Bay	Bay	Sha	Bay	Bay	Sha	Sha	Bay	Bay	Sha	Sha	Sha	Sha	Sha	Sha	Sha	Bay	Sha	Sha	Bay	Sha	Sha	Sha	Sha	Sha
44	42	7.94695	92.0238	0.0292836				Sha	Sha	Bay	Bay	Bay			Sha	Sha	Sha	Sha	Bay	Bay	Bay	Bay	Bay	Sha	Sha	Bay	Bay	Bay	Bay	Bay	Bay	Bay	Bay	Bay	Sha	Sha	Bay	Sha	Sha	Sha	Sha	Bay	Bay	Bay	Sha
45	42	0.0317433	77.1563	22.8119				Bay	Sha	Sha	Sha	Sha		Bay	Bay	Sha	Bay	Bay	Bay	Bay	Bay	Sha	Sha	Bay	Bay	Sha	Bay	Bay	Bay	Bay	Bay	Bay	Sha	Bay	Bay	Bay	Sha	Sha	Sha	Sha	Sha	Sha	Sha	Sha	Sha
46	42	0.0276877	99.9446	0.0276877				Sha		Sha	Bay	Sha	Bay	Bay	Bay	Bay	Bay	Bay	Bay	Bay	Bay	Bay	Sha	Bay	Bay	Sha	Sha	Sha	Sha	Bay	Bay	Bay	Bay	Bay	Bay	Bay	Bay	Sha	Sha	Sha	Sha	Sha	Sha	Bay	Sha
47	42	5.22084	94.7605	0.0186196	18.793	81.1727	0.0342281	Bay	Bay	Bay	Bay	Bay	Bay	Bay	Bay	Sha	Sha	Sha	Bay	Bay	Bay	Bay	Sha	Sha	Sha	Sha	Sha	Bay	Bay	Sha	Sha	Sha	Sha	Sha	Sha	Bay	Bay	Sha	Sha	Sha	Sha	Sha	Sha	Sha
48	42	6.82465	93.1542	0.0211963				Bay	Bay	Bay	Bay	Bay	Bay	Bay	Bay	Sha	Sha	Sha	Sha	Sha	Sha	Sha	Bay	Sha	Sha	Sha	Sha	Sha	Sha	Bay	Bay	Bay	Bay	Bay	Bay		Sha	Sha	Sha	Sha	Sha	Bay	Bay	Sha	Bay
49	42	0.0374874	10.4967	89.4658				Bay	Bay	Sha	Bay	Bay	Sha	Sha	Sha	Sha	Sha	Sha	Sha	Bay	Bay	Bay	Bay	Bay	Bay	Sha	Sha	Sha	Sha	Bay	Bay	Bay	Bay	Bay	Sha	Sha	Bay	Sha	Sha	Bay	Bay	Bay	Bay	Bay	Bay
50	42	0.0366476	31.3969	68.5665				Sha	Sha	Sha	Sha	Sha	Sha	Sha	Sha	Sha	Sha	Bay	Bay	Bay	Bay	Bay	Bay	Sha	Bay	Bay	Bay	Sha	Sha	Sha	Sha	Sha	Sha	Sha	Sha	Sha	Sha	Bay	Bay	Bay	Bay	Bay	Sha	Sha	Sha
51	42	5.02999	28.4714	66.4986				Sha	Sha	Sha	Sha	Sha	Sha	Sha	Bay	Bay	Sha	Sha	Sha	Sha	Sha	Sha	Sha	Bay	Bay	Sha	Sha	Sha	Sha	Sha	Sha	Bay	Bay	Bay	Bay		Sha	Sha	Sha	Bay	Bay	Bay	Bay	Bay	Bay
53	42	9.70244	90.2682	0.0293288				Sha	Sha	Bay	Bay	Bay	Bay	Bay	Bay	Bay	Sha	Sha	Sha	Bay	Sha	Sha	Sha	Sha	Sha	Bay	Bay	Bay	Bay	Bay	Bay	Sha	Sha	Sha	Sha	Sha	Bay	Bay	Bay	Bay	Bay	Bay	Sha	Bay	Bay
54	42	0.041125	0.041125	99.9178				Sha	Sha	Sha	Bay	Sha	Sha	Sha		Sha	Sha	Sha	Sha	Bay	Bay	Bay	Bay	Sha	Sha	Sha	Bay	Bay	Bay	Bay	Bay	Bay	Bay	Bay	Bay	Bay	Bay	Bay	Bay	Bay	Bay	Bay	Bay	Bay	Bay
55	42	0.0300968	99.9398	0.0300968	19.5245	80.4179	0.0576172	Sha	Bay	Bay	Bay	Sha	Bay	Bay	Bay	Sha			Bay	Bay	Bay	Bay	Sha	Bay	Bay	Bay	Sha	Sha	Sha	Sha	Sha	Sha	Sha	Sha	Sha	Bay	Bay	Sha	Sha	Sha	Sha	Sha	Sha	Sha
56	42	0.0250473	99.9499	0.0250473				Bay	Bay	Bay	Bay	Sha	Bay	Bay	Bay	Bay	Bay	Bay	Bay	Bay	Bay	Bay	Bay	Sha	Sha	Sha	Sha	Sha	Sha	Bay	Bay	Sha	Sha	Sha	Sha	Sha	Bay	Bay	Bay	Bay	Bay	Sha	Sha	Sha	Sha
63	42	6.4072	11.1114	82.4814				Bay	Sha	Sha	Sha		Sha	Bay	Bay	Bay	Sha	Sha	Sha	Sha	Sha	Bay	Bay	Sha	Bay	Bay	Sha	Sha	Sha	Bay	Bay	Bay	Bay	Bay	Bay	Bay	Bay	Sha	Sha	Sha	Sha		Sha	Bay	Bay
64	42	7.65715	92.3117	0.0311135				Bay	Bay	Bay	Bay	Sha	Bay	Bay	Bay	Sha	Sha	Sha	Sha	Sha	Sha	Sha	Bay	Sha	Sha	Sha	Sha	Sha	Sha	Bay	Bay	Sha	Sha	Bay	Bay	Bay	Bay	Sha	Sha	Sha		Bay	Bay	Bay	Bay
65	42	0.0376637	99.9247	0.0376637				Sha	Sha	Sha	Sha	Bay	Bay	Bay	Bay	Sha	Bay	Bay	Sha	Sha	Sha	Sha	Sha	Sha	Sha	Sha	Sha	Sha	Sha	Bay	Bay	Bay	Bay	Sha	Bay	Bay	Bay	Bay	Bay	Bay	Bay	Sha	Sha	Sha	Bay
66	42	0.0314243	59.0805	40.888				Bay	Bay	Bay	Sha	Sha	Sha	Sha	Sha	Sha	Sha	Bay	Bay	Bay	Bay	Bay	Bay	Bay	Bay	Sha	Sha	Sha	Sha	Sha	Sha	Sha	Sha	Sha	Bay	Bay	Bay	Bay	Bay	Bay	Bay	Bay	Bay	Bay	Bay
67	42	0.0325459	17.6308	82.3367				Sha	Sha	Sha	Bay	Bay	Sha	Sha	Sha	Sha	Sha	Bay	Bay	Bay	Bay	Bay	Bay	Sha	Sha	Bay	Bay	Bay	Sha	Sha	Sha	Sha	Sha	Sha	Sha	Bay	Sha	Sha	Sha	Bay	Bay	Bay	Bay	Sha	Sha
68	42	9.75774	90.2188	0.0234342						Bay	Bay	Bay			Sha	Sha	Sha	Sha	Sha	Sha	Sha	Sha	Sha	Sha	Sha	Bay	Bay	Bay	Bay	Sha	Sha	Sha	Sha	Sha	Sha	Sha	Sha	Sha	Sha	Bay	Bay	Bay	Bay	Sha	Sha
69	42	0.0348709	37.1036	62.8615	23.9621	37.9794	38.0585	Bay	Bay	Bay	Bay	Sha	Sha	Bay	Bay	Bay	Bay	Bay	Bay	Sha	Sha	Sha	Sha	Sha	Sha	Bay	Bay	Bay	Sha	Bay	Bay	Sha	Sha	Sha	Sha	Sha	Sha	Bay	Bay	Sha	Sha	Sha	Sha	Sha	Sha
70	42	0.0262293	99.9475	0.0262293				Bay	Bay	Bay	Bay	Bay	Bay	Bay	Bay	Bay	Bay	Bay	Bay	Bay	Bay		Sha	Bay	Sha	Bay	Bay	Bay	Sha	Bay	Bay	Bay	Bay	Bay	Sha	Sha	Sha	Bay	Bay	Bay	Bay	Bay	Bay		Sha
72	42	0.0522016	10.8161	89.1317				Sha	Sha	Sha		Sha	Sha	Sha	Sha		Sha	Sha	Sha	Sha	Sha	Sha	Sha	Bay	Bay	Bay	Bay	Bay	Bay	Bay	Bay	Bay	Bay	Sha	Bay	Bay	Bay			Sha	Sha	Sha	Bay
73	42	6.87464	93.1008	0.0245777	30.5576	69.3794	0.0630673	Sha	Bay	Bay	Bay	Bay	Bay	Bay	Bay	Sha	Bay	Bay	Bay	Bay	Sha	Bay	Sha	Bay	Bay	Sha	Bay	Bay	Sha	Sha	Sha	Sha	Sha	Sha	Sha	Sha	Sha	Sha	Sha	Sha	Sha	Sha	Sha	Sha	Bay
74	42	0.0482442	8.44441	91.5073				Sha	Sha	Bay		Sha	Sha	Sha	Sha	Sha	Sha	Bay	Bay	Bay	Bay	Sha	Sha	Bay	Bay	Bay	Sha	Sha	Sha	Bay	Bay	Bay	Bay	Bay	Bay	Bay	Bay	Sha	Sha	Sha	Sha	Sha	Bay	Bay	Bay
75	42	16.4745	83.4908	0.034663				Bay	Bay	Bay	Bay	Bay	Bay	Bay	Bay	Bay	Bay	Sha	Sha	Sha	Sha	Bay	Bay	Sha	Sha	Sha	Bay	Bay	Sha	Bay	Bay	Bay	Bay	Bay	Bay	Bay	Bay	Bay	Bay	Bay	Bay	Bay	Bay	Bay	Bay
76	42	11.4911	88.4783	0.0305934				Sha	Sha	Bay	Bay	Bay	Bay	Bay	Bay	Bay	Bay	Bay	Bay	Bay	Bay	Sha	Sha	Bay	Bay	Bay	Bay	Bay	Bay	Bay	Bay	Bay	Bay	Bay	Bay	Bay	Bay	Bay	Bay	Bay	Bay	Bay	Bay	Bay	Bay
77	42	4.51767	95.4548	0.0275528				Bay	Bay	Bay	Bay	Bay	Bay	Bay	Bay	Bay	Sha	Sha	Bay	Bay	Bay	Sha	Sha	Sha	Sha	Sha	Sha	Sha	Sha	Sha	Sha	Bay	Bay	Sha	Sha			Sha	Sha	Sha	Sha	Sha	Sha	Sha	Sha
78	42	0.0478048	9.95136	90.0008				Sha	Sha	Bay	Bay	Bay	Sha	Bay	Bay	Bay	Bay	Sha	Sha	Sha	Sha	Sha	Sha	Sha	Sha	Sha	Bay	Bay	Bay	Bay	Bay	Bay	Sha	Sha	Sha	Bay	Bay	Sha	Sha	Sha	Sha	Sha	Sha	Sha	Bay
80	42	0.0382449	12.9606	87.0011	28.1383	15.3643	56.4974	Sha	Sha	Sha	Sha	Sha	Sha	Sha	Sha	Sha		Bay	Bay	Bay	Bay	Bay	Bay	Bay	Bay	Bay	Bay	Bay	Sha	Sha	Sha	Sha	Sha	Bay	Bay	Bay	Bay	Sha	Sha	Sha	Sha	Sha	Sha	Bay	Bay
81	42	5.43206	11.4128	83.1551				Sha	Sha	Bay	Bay	Sha	Sha	Sha	Sha	Bay	Bay	Bay	Sha	Sha	Sha	Sha	Sha	Bay	Bay	Bay	Bay	Bay	Bay	Bay	Bay	Sha	Sha	Sha	Sha	Sha	Bay	Bay	Bay	Bay	Bay	Bay	Bay	Sha	Sha
83	42	3.84988	96.1255	0.0246463				Bay	Sha	Bay	Bay	Bay	Bay			Bay	Sha	Bay	Bay	Bay	Bay	Sha	Sha	Sha	Sha	Sha	Bay	Sha	Sha	Bay	Bay	Bay	Bay	Sha	Sha	Sha	Bay	Bay	Bay	Bay	Bay	Bay	Bay	Bay	Bay
84	42	0.0344772	8.37065	91.5949	33.9177	8.91385	57.1684	Bay	Bay	Bay	Bay	Sha	Sha	Sha	Sha	Sha	Bay	Bay	Sha			Bay	Bay	Bay	Bay	Bay	Bay	Bay	Bay	Sha	Sha	Sha	Sha	Sha	Bay	Sha	Bay	Sha	Sha	Sha	Sha	Sha	Sha	Sha	Bay
85	42	0.0397141	8.09432	91.866				Sha	Sha	Sha	Sha	Sha	Sha	Sha	Sha	Sha	Bay	Sha	Sha	Bay	Bay	Bay	Bay	Bay	Bay	Bay		Bay	Bay	Bay	Bay	Bay	Bay	Bay	Bay	Bay	Bay	Bay	Bay	Bay	Bay	Sha	Sha	Bay	Bay
86	42	0.0356604	13.5879	86.3764				Bay	Bay	Sha	Sha	Sha	Sha	Sha	Bay	Sha	Sha	Sha	Sha	Bay	Bay	Bay	Bay	Sha	Sha	Sha	Bay	Bay	Bay	Sha	Sha	Sha	Sha	Sha	Sha	Sha	Sha	Bay	Bay	Bay	Bay	Bay	Bay	Bay	Bay
87	42	5.26957	94.7102	0.0202127				Bay	Bay	Bay	Bay	Bay	Bay	Bay	Bay	Bay	Bay	Bay	Bay	Bay	Bay	Bay	Bay	Bay	Bay	Bay	Sha	Sha	Bay	Bay	Bay	Sha	Sha	Sha	Sha	Sha	Sha	Bay	Bay	Bay	Bay	Bay	Bay	Sha	Sha
88	42	0.0227126	99.9546	0.0227126				Bay	Bay	Sha	Sha	Bay	Bay	Sha	Sha	Sha	Bay	Bay	Bay	Bay	Bay	Bay	Bay	Bay	Sha	Sha	Sha	Sha	Sha	Bay	Bay	Bay	Sha	Sha	Sha	Sha	Sha	Sha	Sha	Sha	Sha	Sha	Sha	Bay	Bay
89	42	0.0407011	5.12161	94.8377				Bay	Sha	Sha	Sha	Sha	Sha	Sha	Sha	Sha	Bay	Bay	Bay	Bay	Bay	Bay	Bay	Sha	Sha	Bay	Bay	Bay	Bay	Bay	Bay	Bay	Bay	Bay	Bay	Bay	Bay	Sha	Sha	Bay	Bay	Bay	Bay	Bay	Bay
90	42	0.0390316	6.15295	93.808				Bay	Bay	Bay	Bay	Bay	Sha	Sha	Sha	Sha	Bay	Bay	Bay	Bay	Bay	Bay	Bay	Bay	Bay	Bay	Bay	Bay	Bay	Bay	Bay	Bay	Sha	Bay		Sha	Bay	Bay	Sha	Sha	Sha	Sha	Sha	Sha	Sha
91	42	8.89892	8.97393	82.1272				Bay	Bay	Bay	Bay	Sha	Sha	Sha	Sha	Sha	Bay	Sha	Sha	Sha	Sha	Bay	Bay	Bay	Bay	Bay	Bay	Bay		Sha		Sha	Sha	Sha	Sha	Sha	Sha	Sha	Sha	Sha	Sha	Sha	Bay	Bay	Bay
92	42	3.7194	96.2591	0.0214783				Bay	Bay	Bay	Sha	Sha	Bay	Bay	Bay	Bay	Bay	Bay	Bay	Sha	Bay	Sha	Bay	Sha	Sha	Sha	Sha	Sha	Bay	Bay	Bay	Bay	Bay	Bay	Sha	Bay	Sha	Sha	Sha	Sha	Sha	Bay	Bay	Sha	Bay
93	42	0.0450048	10.9155	89.0395				Bay	Bay	Bay	Sha	Sha	Sha	Sha	Sha	Sha	Sha	Sha	Sha	Sha	Sha	Sha	Sha	Sha	Sha	Sha	Bay	Bay	Sha	Bay	Bay	Bay	Bay	Sha	Sha		Sha	Sha	Sha	Sha	Sha	Bay			Sha
94	42	0.0311904	21.6925	78.2763	27.9722	18.5626	53.4653	Sha	Sha	Sha	Bay	Sha	Sha	Bay	Bay	Bay	Sha	Sha	Sha	Sha	Bay	Bay	Bay	Sha	Sha	Bay	Bay	Bay	Sha	Sha	Sha	Sha	Sha	Bay	Sha	Sha	Bay	Sha	Sha	Sha	Sha	Sha	Sha	Sha	Bay
95	42	16.2711	83.6982	0.0306738				Sha	Sha	Sha	Sha	Sha	Bay	Bay	Bay	Bay	Sha	Sha	Sha	Sha	Sha	Sha	Sha	Sha	Sha	Sha	Sha	Sha	Sha	Bay	Bay	Bay	Bay	Bay	Bay	Bay	Sha	Bay	Sha	Bay	Bay	Bay	Bay	Bay	Bay
96	42	5.20788	94.7688	0.0233647				Bay	Bay	Bay	Bay	Bay	Bay	Bay	Bay	Bay			Bay	Bay	Bay	Bay	Bay	Sha	Sha	Bay	Bay	Bay	Bay	Sha	Sha	Sha	Bay	Sha	Sha	Sha	Sha	Bay	Bay	Bay	Bay	Bay	Bay	Sha	Sha
97	42	7.45595	9.00392	83.5401				Sha	Sha	Bay	Sha	Sha	Sha	Sha	Sha	Sha	Sha	Sha	Sha	Sha	Sha	Sha	Sha	Bay	Bay	Sha	Sha	Sha	Bay	Bay	Bay	Bay	Sha	Sha	Sha	Sha	Bay	Bay	Bay	Bay	Sha	Bay	Bay	Sha	Sha
98	42	0.0286557	99.9427	0.0286557				Bay		Sha	Bay	Bay	Bay	Bay	Bay	Bay	Bay	Bay	Bay	Bay	Sha	Sha	Sha	Bay	Sha	Sha	Bay	Bay	Sha	Bay	Bay	Bay	Bay	Bay	Bay	Sha	Sha	Bay	Bay	Sha	Sha		Bay	Bay	Sha
99	42	9.09461	90.8798	0.0255641				Sha	Bay	Bay	Bay	Bay		Sha	Sha	Sha	Sha	Sha	Sha	Bay	Bay	Bay	Bay	Bay	Bay	Bay	Bay	Bay	Bay	Bay	Bay	Bay	Bay	Sha	Bay	Sha	Sha	Sha	Sha	Sha	Sha	Sha	Bay	Bay	Bay
100	42	2.5699	97.4164	0.0137082				Bay	Bay	Bay	Bay	Bay	Bay	Bay	Bay		Bay	Bay	Bay	Bay	Bay	Bay	Bay	Sha	Sha	Bay	Bay	Bay	Bay	Sha	Sha	Sha	Sha	Sha	Sha	Sha	Sha	Sha	Sha	Sha	Bay	Bay	Bay	Sha	Bay
101	42	5.50806	94.4668	0.0251775				Bay	Bay	Bay	Bay	Bay	Bay	Bay	Bay	Bay	Sha	Sha	Sha	Sha	Sha	Sha	Sha	Sha	Sha	Sha	Bay	Bay	Bay	Sha	Sha	Sha	Sha	Bay	Bay	Bay	Bay	Bay	Bay	Bay	Bay	Bay	Bay	Bay	Bay
102	42	0.0392296	15.9094	84.0514				Sha	Sha	Sha	Sha	Sha	Sha	Sha	Sha	Sha	Sha		Bay	Bay	Bay	Sha	Sha	Sha	Sha	Bay	Sha	Sha	Sha	Bay	Bay	Sha	Sha	Sha	Sha	Sha	Sha	Sha	Bay	Sha	Sha	Bay	Bay	Bay	Bay
103	42	0.0387355	25.2841	74.6772				Sha	Sha	Sha	Sha	Sha	Sha	Sha	Sha	Bay	Bay	Bay	Bay	Bay	Bay	Bay	Bay	Sha	Sha	Sha	Sha	Sha	Bay	Bay	Bay	Sha	Sha	Sha	Sha	Sha	Sha	Bay	Bay	Bay	Bay	Bay	Sha	Sha
105	42	10.9712	86.0367	2.99212	33.0754	66.8683	0.0562481	Bay	Sha	Sha	Sha	Bay	Bay	Bay	Bay	Sha	Sha	Sha	Sha	Sha	Sha	Sha	Sha		Bay	Bay	Bay	Bay	Bay	Sha	Sha	Sha	Sha	Sha	Sha	Sha	Sha	Sha	Sha	Sha	Sha	Sha	Sha	Bay	Bay
106	42	0.032157	80.3487	19.6191				Sha	Sha	Sha	Sha	Sha	Sha	Sha	Sha	Bay	Bay	Bay	Bay	Bay	Bay	Bay	Sha	Bay	Bay	Bay	Bay	Bay	Sha	Sha	Bay	Bay	Bay	Sha	Sha	Sha	Sha	Bay	Bay	Bay	Bay	Bay	Bay	Bay	Bay
107	42	3.15167	96.8351	0.0132329				Bay	Bay	Bay	Bay	Bay	Bay	Bay		Bay	Bay	Bay	Bay	Bay	Bay	Bay	Sha	Sha	Sha	Sha	Sha	Sha	Bay	Bay	Bay	Bay	Bay	Bay	Bay	Bay	Sha	Sha	Sha	Sha	Sha	Sha	Sha	Bay	Bay
109	42	4.79623	95.1891	0.0147035	22.3572	77.5888	0.05406	Sha	Sha	Sha	Sha	Bay	Bay	Bay	Bay	Bay	Sha	Sha	Sha	Sha	Bay	Sha	Sha	Sha	Sha	Sha	Sha	Sha	Sha	Sha	Sha	Sha	Sha	Sha	Sha	Sha	Bay	Sha	Sha	Sha	Bay	Bay	Bay	Bay	Bay
110	42	13.1415	86.8318	0.0266362				Sha	Sha				Bay	Bay	Bay	Sha	Bay	Sha	Sha	Sha	Sha	Bay	Bay	Bay	Bay		Sha	Sha		Bay	Bay	Bay	Sha	Sha	Sha	Bay	Bay	Sha	Sha	Bay	Bay	Bay	Bay	Bay	Bay
111	42	5.34358	94.6368	0.0196247	22.0786	77.8882	0.0332703	Bay	Bay	Bay	Bay	Sha	Bay	Bay	Bay	Bay	Bay	Bay	Bay	Bay	Bay	Bay	Bay	Bay	Bay	Sha	Sha	Bay	Bay	Sha	Sha	Sha	Sha	Sha		Bay	Bay	Bay	Sha	Sha	Sha	Sha	Sha	Sha	Sha
112	42	6.99865	92.9794	0.021979	24.8665	75.0898	0.0437522	Bay	Bay			Sha	Bay	Sha	Sha	Sha	Sha	Sha	Sha	Sha	Bay	Bay	Bay	Sha	Bay	Bay	Sha	Sha	Sha	Sha	Sha	Sha	Sha	Sha	Sha	Sha	Sha	Sha	Sha	Sha	Sha	Sha	Bay	Bay	Bay
113	42	0.040855	22.5529	77.4063				Bay	Bay	Bay	Bay	Sha	Sha	Sha	Bay	Bay			Sha	Sha	Bay	Bay	Bay	Sha	Sha	Sha		Bay	Bay	Bay	Bay	Bay	Sha	Sha	Sha	Sha	Sha	Sha	Sha	Sha	Sha	Bay	Bay	Bay	Bay
115	42	5.23116	94.7452	0.0236828	29.9601	69.9268	0.113159	Sha	Sha	Sha	Bay	Bay	Bay	Bay	Bay	Bay	Bay	Bay	Sha	Sha	Bay	Bay	Bay	Sha			Bay	Bay	Bay			Sha	Bay	Bay	Bay	Bay	Bay	Sha	Sha	Sha	Bay			Bay	Bay
116	42	12.2394	87.7347	0.025911				Sha	Bay	Bay	Bay	Bay	Bay	Bay	Bay	Sha	Bay	Bay	Bay	Bay	Bay	Bay	Bay	Sha	Bay	Bay	Sha	Sha	Sha	Bay		Sha	Sha	Sha	Sha	Sha	Bay	Sha	Sha	Bay	Bay		Sha	Sha	Sha
117	42	13.0646	86.9003	0.0351256				Bay	Bay	Bay	Bay	Bay	Bay	Bay	Bay	Bay	Sha		Bay	Bay	Bay	Bay	Bay	Bay	Bay	Sha	Bay	Bay	Bay	Bay	Bay	Bay	Bay	Bay	Bay	Bay	Bay	Bay	Bay	Bay	Bay	Bay	Bay	Bay	Bay
118	42	4.25463	95.7178	0.027612	26.8168	73.1022	0.0809849	Bay	Bay	Bay	Bay	Bay	Bay	Sha	Sha	Sha	Bay		Sha	Sha	Sha	Sha	Sha	Sha	Sha	Bay	Bay	Bay	Bay	Sha	Sha	Sha	Sha	Sha	Sha	Sha	Sha	Bay	Bay	Sha	Sha	Sha	Bay	Bay	Sha
119	42	0.0277671	99.9445	0.0277671				Sha	Sha	Sha	Sha	Bay	Bay	Sha	Sha	Sha	Bay	Bay	Bay	Bay	Bay	Bay	Sha	Sha	Sha	Sha	Sha	Sha	Bay	Bay	Bay	Bay	Sha	Sha	Sha	Sha	Sha	Sha	Sha	Sha	Sha	Sha	Sha	Sha	Sha
120	42	0.036482	15.5348	84.4288				Bay	Bay	Bay	Bay	Bay	Sha	Sha	Sha	Sha	Sha	Sha	Sha	Bay	Bay	Bay	Bay	Bay	Bay	Bay		Sha	Bay	Sha	Sha	Sha	Sha	Bay	Sha	Bay	Bay	Sha		Bay	Bay	Sha	Sha	Bay	Bay
121	42	0.0305207	99.939	0.0305207				Bay	Sha	Sha	Bay	Bay	Bay	Bay	Bay	Bay	Sha	Sha	Sha	Bay	Bay	Bay	Bay	Bay	Sha	Sha	Sha	Sha	Bay	Bay	Bay	Bay	Bay	Bay	Bay	Bay	Bay	Bay	Bay	Sha	Sha	Bay	Bay	Bay	Bay
122	42	5.53579	94.4344	0.0298144				Sha	Sha	Sha	Sha	Bay	Bay	Sha	Sha	Sha	Sha	Sha	Bay	Sha	Sha	Sha	Sha	Sha	Sha	Sha	Sha	Sha	Bay	Bay	Bay	Bay	Bay	Bay	Bay	Bay	Bay	Bay	Bay	Bay	Bay	Bay	Bay	Bay	Bay
123	42	0.0450702	0.0450702	99.9099				Bay	Bay	Bay	Bay	Bay	Sha	Sha	Sha	Sha	Bay	Bay	Bay	Bay		Bay	Bay	Bay	Bay	Bay	Sha	Sha	Bay	Bay	Bay	Bay	Bay	Sha	Sha	Sha	Sha	Bay	Bay	Bay	Bay	Bay	Bay	Bay	Sha
124	42	13.6121	86.3645	0.0234774				Bay	Bay	Bay	Bay	Bay	Bay	Bay	Bay	Bay	Sha	Sha	Sha	Sha	Bay	Bay	Bay	Bay	Bay	Bay	Bay	Bay	Bay	Bay	Bay	Bay	Sha	Sha	Sha	Sha	Sha	Bay	Bay	Bay	Bay	Bay	Bay	Bay	Bay
125	42	0.0541311	39.2713	60.6746	28.95	19.8061	51.2439	Bay	Bay	Bay	Sha	Sha	Sha	Sha	Sha	Sha	Sha	Bay	Bay	Bay	Bay	Bay	Bay	Bay	Bay	Bay	Sha	Sha	Bay	Sha	Sha	Sha	Sha	Sha	Sha	Bay	Bay	Sha	Sha	Sha	Sha	Sha	Sha	Sha	Sha
126	42	15.4656	84.5152	0.0192379				Sha	Sha	Sha	Bay	Bay	Bay	Bay	Bay	Bay	Sha	Sha	Sha	Sha	Sha	Sha	Bay	Sha	Sha	Bay	Sha	Bay	Bay	Sha		Bay	Bay	Sha	Sha	Sha	Sha	Sha	Sha	Sha	Sha	Bay	Bay	Bay	Bay
127	42	6.25466	15.4805	78.2648				Sha	Sha	Sha	Sha	Sha	Sha	Sha	Sha	Bay	Sha	Sha	Sha	Sha	Sha	Bay	Bay	Sha	Sha	Bay	Sha	Bay	Bay	Bay	Bay	Bay	Bay	Bay	Sha	Sha	Sha	Sha	Sha	Sha	Sha	Sha	Sha	Sha	Bay
129	42	6.10266	9.91677	83.9806				Bay	Sha	Sha	Sha	Sha	Sha	Sha	Sha	Sha	Bay	Sha	Bay	Bay	Bay	Sha	Sha		Sha	Sha	Sha	Sha		Bay	Bay	Bay	Bay	Sha	Sha	Sha	Sha	Sha	Bay	Sha	Sha	Sha	Sha	Sha	Sha
130	42	6.98508	93.0027	0.0121892				Sha	Sha	Sha	Sha	Bay	Bay	Sha	Sha	Sha	Sha	Sha	Bay	Sha	Sha	Sha	Sha	Sha	Sha	Sha	Sha	Sha	Bay	Bay	Bay	Bay	Bay	Bay	Bay	Bay	Bay					Bay		Bay	Bay
131	42	0.0242805	99.9514	0.0242805				Bay	Bay	Bay	Sha	Sha	Bay	Bay	Bay	Bay	Bay	Sha	Sha	Sha	Sha	Sha	Sha	Bay	Bay	Bay	Bay	Bay	Sha	Bay	Bay	Bay	Bay	Bay	Bay	Sha	Sha	Sha	Sha	Sha	Sha	Bay	Sha	Sha	Bay
132	42	5.16386	7.61973	87.2164				Sha	Sha	Sha	Sha	Sha	Sha	Sha	Sha	Sha	Sha	Bay	Sha	Bay	Bay	Sha	Sha	Sha	Sha	Sha	Sha	Sha		Bay	Bay	Bay	Sha	Sha	Sha	Sha	Sha	Bay	Bay	Bay	Bay	Bay	Sha	Sha	Sha
133	42	0.0229652	75.9368	24.0403				Sha	Bay	Bay	Bay	Bay	Sha	Sha	Sha	Bay	Bay	Bay	Sha	Sha	Sha			Bay	Bay	Bay	Bay	Bay	Sha	Bay	Bay	Bay	Bay	Bay	Bay	Bay	Bay	Bay	Bay	Sha	Sha	Sha	Sha	Bay	Bay
134	42	6.74736	33.1329	60.1197				Sha	Bay	Bay	Bay	Bay	Sha	Sha	Sha	Bay	Bay	Bay	Bay	Bay	Bay	Bay	Bay	Bay		Sha	Bay	Bay	Bay	Sha	Sha	Sha	Sha	Sha	Sha		Sha	Sha	Sha	Bay	Bay		Sha		Sha
135	42	18.7732	81.213	0.0137985				Sha	Sha	Sha	Sha	Bay	Bay	Bay	Bay	Bay	Bay	Sha	Sha	Sha	Sha	Sha	Sha	Bay	Bay	Bay	Sha	Sha	Bay	Bay	Bay	Bay	Bay	Sha	Sha	Sha	Bay			Sha	Sha	Bay	Bay	Bay	Bay
136	42	9.79283	90.1924	0.014764				Sha	Sha	Sha	Sha	Bay	Bay	Bay	Bay	Sha	Sha	Bay	Bay	Bay	Bay	Bay	Bay	Bay	Bay	Bay	Sha	Bay	Bay	Bay	Bay	Sha	Sha	Sha	Sha	Sha	Sha	Sha	Sha	Sha	Sha	Bay	Sha	Bay	Sha
137	42	5.57845	13.8382	80.5834	27.7612	19.1628	53.076	Bay	Sha	Sha	Sha	Sha	Sha	Sha	Sha	Sha	Sha	Bay	Sha	Sha	Sha	Sha	Sha	Sha	Bay	Sha	Sha	Sha	Sha	Sha	Sha	Sha	Sha	Sha	Sha	Sha	Bay	Bay		Sha	Sha	Bay	Sha	Bay	Bay
138	42	10.035	89.9414	0.0235419				Sha	Bay	Bay	Bay	Bay	Bay	Sha	Sha	Bay	Sha	Sha	Bay	Bay	Bay	Bay	Bay	Bay		Bay			Bay	Bay	Bay	Sha	Sha	Sha	Bay	Bay	Bay	Sha	Sha	Sha	Sha	Bay	Bay	Bay	Bay
140	42	3.97184	41.1674	54.8608				Sha	Sha	Sha	Sha	Sha	Sha	Bay	Bay	Sha	Bay	Bay	Bay	Bay	Bay	Bay	Sha	Bay	Bay	Bay	Bay	Bay	Bay	Bay	Bay	Bay	Sha	Sha	Sha	Bay	Bay	Bay	Bay	Bay	Bay	Sha	Sha	Sha	Bay
142	42	8.4922	91.485	0.0227855				Sha	Sha	Sha	Sha	Sha		Sha	Sha	Bay	Sha	Sha	Sha	Sha	Sha	Bay	Bay	Bay	Bay	Bay		Sha	Sha	Bay	Bay	Bay	Bay	Sha	Sha	Sha	Bay	Sha	Sha	Sha	Sha			Bay	Bay
145	42	6.87021	93.1097	0.0200807				Bay	Bay	Bay	Bay	Bay	Bay	Sha	Sha	Sha	Bay	Bay	Bay	Sha	Sha	Sha	Sha	Sha	Sha	Sha	Sha	Sha	Sha	Bay	Bay	Bay	Bay	Bay	Bay	Bay	Bay	Bay	Bay	Bay	Bay	Bay	Bay	Bay	Bay
146	42	6.05401	93.9245	0.0215153				Bay	Bay	Bay	Bay	Bay	Bay	Bay	Sha	Sha	Sha	Sha	Sha	Sha	Bay	Bay	Bay	Sha	Sha	Sha	Sha	Sha	Bay	Bay	Bay	Bay	Bay	Bay	Sha	Bay	Bay	Sha	Sha	Sha	Sha	Sha	Bay	Bay	Bay
147	42	8.15985	91.8125	0.027608				Sha	Sha	Sha	Sha	Bay	Bay	Bay	Bay	Bay	Sha	Sha	Sha	Sha	Sha	Sha	Sha	Sha	Sha	Bay	Bay	Bay	Sha	Bay	Bay	Sha	Bay	Bay	Bay	Bay	Bay	Sha	Sha	Bay	Bay	Bay	Bay	Bay	Bay
148	42	3.49118	7.53418	88.9746	27.2123	8.77749	64.0103	Sha	Sha	Sha	Sha	Sha	Sha	Sha	Sha	Sha	Bay	Bay	Bay	Bay	Bay	Bay	Bay	Sha	Sha	Sha	Bay	Bay	Bay	Sha	Sha	Sha	Sha	Sha	Sha	Sha	Sha	Sha	Sha	Sha	Sha	Sha	Sha	Sha	Sha
149	42	3.68591	2.87393	93.4402	30.388	0.0614992	69.5505	Bay	Bay	Bay	Bay	Sha	Sha	Sha		Bay	Sha	Sha	Sha	Sha	Sha	Sha	Bay	Sha	Sha	Sha	Sha	Bay	Sha	Sha	Sha	Sha	Bay	Bay	Bay	Bay	Bay	Sha	Sha	Sha	Sha	Bay	Bay	Bay	Bay
150	42	0.022167	99.9557	0.022167	15.5293	84.4219	0.0487829		Bay		Bay	Bay	Bay	Bay	Bay	Bay	Sha	Bay	Sha	Sha	Bay	Bay	Bay	Sha	Sha	Sha	Sha	Sha	Sha	Bay	Bay	Sha	Bay	Bay	Sha	Sha	Sha	Sha	Sha	Sha	Sha	Sha	Sha	Bay	Sha
151	42	3.19019	34.3657	62.4441				Sha	Sha	Sha	Sha	Sha	Sha	Sha	Sha	Sha	Sha	Sha	Bay	Bay	Bay	Bay	Bay	Sha	Sha	Sha	Sha	Sha	Sha	Bay	Bay	Bay	Bay	Bay	Bay	Bay	Bay	Bay	Bay	Bay	Bay	Bay	Bay	Bay	Bay
152	42	3.93974	5.20785	90.8524				Sha	Sha	Sha	Sha	Sha	Sha	Sha	Sha	Sha	Sha	Sha	Bay	Bay	Bay	Bay	Bay	Sha	Sha	Sha	Sha	Sha	Bay	Bay	Bay	Bay	Bay	Bay	Bay	Bay	Bay	Sha	Sha	Sha	Sha		Sha
153	42	4.64198	95.3474	0.0106495				Sha	Sha	Sha	Sha	Sha	Bay	Bay	Bay	Bay	Bay	Bay	Bay	Bay	Bay	Bay	Bay	Sha	Sha	Sha	Sha	Bay	Bay	Bay	Bay	Bay	Bay	Bay	Sha	Sha	Sha	Sha	Sha	Sha	Sha	Bay	Bay	Bay	Bay
154	42	13.8831	86.1049	0.0119698				Bay	Bay	Bay	Bay	Bay	Bay	Bay	Bay	Bay	Sha	Sha	Sha	Bay	Bay	Bay	Sha	Bay	Bay	Bay	Bay	Bay	Bay	Sha	Sha	Sha	Sha	Sha	Bay	Bay	Bay	Sha	Sha	Sha	Bay	Bay	Bay	Bay	Bay
155	42	8.0247	89.8755	2.09982	24.6557	75.3312	0.0131372	Bay	Bay	Bay	Bay	Bay	Bay	Bay	Bay	Bay	Bay	Sha	Sha	Sha	Bay	Bay	Sha	Bay	Bay	Bay	Bay	Bay	Sha	Bay	Bay	Sha	Bay	Bay	Bay		Sha	Sha	Sha	Sha	Sha	Bay	Sha	Sha	Sha
156	42	0.0228134	74.8108	25.1663				Sha	Sha	Sha	Sha	Sha	Sha	Sha	Bay	Bay	Bay	Bay	Bay	Bay	Bay	Bay	Bay	Sha	Sha	Sha	Sha	Sha	Sha	Sha	Sha	Bay	Bay			Bay	Sha	Bay	Bay	Sha	Sha	Sha	Sha	Sha	Sha
158	42	2.94494	97.0362	0.0188378				Sha	Sha	Sha	Sha	Bay	Bay	Bay	Bay	Bay	Bay	Bay	Bay	Sha	Bay			Sha	Sha	Sha	Sha	Sha	Sha	Bay	Bay	Sha	Sha	Sha	Sha	Sha	Sha	Sha	Sha	Sha	Sha	Bay	Bay	Bay	Bay
159	42	2.88382	52.0557	45.0605				Sha	Bay	Sha	Sha	Sha	Sha	Sha	Sha	Sha	Bay	Bay	Sha	Sha	Sha	Sha	Sha	Bay	Bay	Bay	Bay	Bay	Bay	Bay	Bay	Bay	Bay	Bay	Bay	Sha		Bay	Bay	Sha	Sha	Bay	Bay	Bay	Bay
162	42	0.0355809	21.8886	78.0758				Bay	Bay	Sha	Sha	Sha	Sha	Bay	Bay	Sha	Bay	Sha	Bay	Bay	Bay	Sha	Sha	Bay	Bay	Bay	Bay	Bay	Bay	Bay	Bay	Bay	Bay	Bay	Sha	Sha	Sha	Bay	Sha	Sha	Sha	Sha	Sha	Sha	Sha
163	42	3.82352	24.8338	71.3427	27.6065	32.7777	39.6158	Sha	Sha	Sha	Sha	Sha	Sha	Sha	Sha	Sha	Bay	Bay	Bay			Sha	Sha	Bay	Bay	Bay	Bay	Bay	Bay	Sha	Sha	Sha	Sha	Sha	Sha	Sha	Sha	Sha	Sha	Sha	Sha	Sha	Sha	Sha	Sha
164	42	0.0484468	8.65436	91.2972				Sha	Sha	Sha	Sha	Sha	Sha	Sha	Sha	Sha	Bay	Sha	Sha	Sha	Sha	Sha	Sha	Sha	Sha	Sha	Sha	Sha	Sha	Bay	Bay	Bay	Bay	Sha	Sha	Sha	Sha	Sha	Sha	Sha	Sha		Sha	Bay	Bay
165	42	8.9061	91.0791	0.014773	24.384	75.5976	0.0184607	Sha	Sha	Sha	Bay	Bay	Bay	Bay	Bay	Sha	Sha	Sha	Sha	Sha	Bay	Sha	Bay	Bay	Bay	Sha	Sha	Sha	Sha	Sha	Sha	Sha	Sha	Sha	Bay	Bay	Bay	Sha	Sha	Sha	Sha	Sha	Sha	Sha	Sha
166	42	7.52423	92.4568	0.019014				Bay	Sha	Sha	Sha	Bay	Bay	Sha	Sha	Sha	Bay	Bay	Bay	Bay	Bay	Bay	Bay	Bay	Bay	Bay	Bay		Bay	Bay	Bay	Bay	Bay	Bay	Sha	Sha	Sha	Bay	Bay	Bay	Bay	Bay	Sha	Sha	Sha
167	42	6.18587	11.6652	82.1489				Bay	Bay	Sha	Sha	Sha	Sha	Sha	Sha	Sha	Bay	Bay	Bay	Bay	Bay	Bay	Bay	Sha	Bay	Bay	Bay	Bay	Bay			Sha	Sha	Sha	Sha	Sha	Sha	Bay	Bay	Bay	Bay	Sha	Sha	Sha	Sha
168	42	0.03077	8.08929	91.8799	30.346	11.5181	58.1358	Bay	Bay	Sha	Sha	Sha	Sha	Sha	Sha	Sha	Sha	Sha	Sha	Sha	Sha	Sha	Sha	Sha	Sha		Bay	Bay	Bay	Sha	Sha	Sha	Sha	Sha	Sha	Sha	Bay	Sha	Sha	Sha	Sha	Sha	Sha	Sha	Sha
169	42	4.19968	95.7868	0.0135338				Sha	Sha	Sha	Bay	Sha	Bay	Bay	Bay	Bay	Bay	Bay	Bay	Bay	Bay	Bay	Bay	Sha	Sha	Bay	Bay	Bay	Bay	Bay	Bay	Bay	Bay	Bay	Sha	Sha	Sha	Bay	Bay	Bay	Bay	Bay	Sha	Sha	Sha
170	42	11.5977	88.3843	0.0180741				Bay	Bay	Bay	Sha	Bay	Bay	Sha	Sha	Sha	Sha	Sha	Sha	Bay	Bay	Bay	Bay	Sha	Sha	Sha	Sha	Sha	Bay	Bay	Bay	Bay	Bay	Bay	Bay	Bay	Bay	Sha	Sha	Sha	Sha		Sha	Sha	Bay
171	42	4.76007	45.3519	49.888	30.6787	41.9651	27.3562	Sha	Sha	Sha	Sha	Sha	Sha	Sha	Sha	Bay	Sha	Sha	Sha	Bay	Bay	Bay	Sha	Bay	Bay	Bay	Sha	Sha	Bay		Sha	Sha	Sha	Sha	Sha	Sha	Sha	Bay	Bay	Sha	Sha	Sha	Sha	Sha	Sha
172	42	4.85429	9.79946	85.3462				Sha	Sha	Sha	Sha	Sha	Sha	Sha	Sha	Sha	Sha	Sha	Sha	Sha	Sha	Bay	Bay	Sha	Sha	Bay	Bay	Bay	Bay	Bay	Bay	Bay	Bay	Bay	Sha	Sha	Sha	Sha	Sha	Sha	Sha	Sha	Sha	Sha	Sha
175	42	5.16969	94.8103	0.0200295				Sha	Sha	Sha	Bay	Sha	Bay	Bay	Bay	Bay	Bay	Bay	Bay	Bay	Bay	Bay	Bay	Sha	Sha	Sha	Bay	Bay	Bay	Sha	Sha	Sha	Bay	Sha	Bay	Bay	Bay	Sha	Sha	Sha	Sha	Sha	Sha	Sha	Sha
176	42	2.80984	95.3293	1.86085				Sha	Sha	Sha	Bay	Bay	Bay	Bay	Bay	Sha	Bay	Bay	Bay	Bay	Sha		Sha	Bay	Bay	Bay	Bay	Sha	Sha	Bay	Bay	Bay	Bay	Bay	Sha	Sha	Sha	Sha	Sha	Sha	Sha	Sha	Sha	Sha	Sha
177	42	4.59746	4.65141	90.7511				Sha	Sha	Sha	Sha	Sha	Sha	Sha	Sha	Sha				Bay	Bay	Bay	Bay	Bay	Sha	Sha	Sha	Sha	Sha	Bay	Bay	Sha						Bay	Bay	Bay	Bay	Bay	Bay	Bay	Sha
178	42	6.59657	93.3856	0.0178629	20.8894	79.0877	0.0228933	Sha	Sha	Bay	Bay	Bay	Sha	Sha	Sha	Sha	Bay	Bay	Bay	Bay	Bay	Bay	Sha	Sha	Bay		Bay	Bay	Bay	Sha	Sha	Sha	Sha	Sha	Sha	Sha	Sha	Sha	Sha	Sha	Sha	Sha	Sha	Sha	Sha
179	42	9.1607	90.8125	0.0267921				Bay	Bay	Bay	Bay					Sha	Sha	Sha	Bay	Bay	Bay	Sha	Sha	Bay	Bay	Bay	Bay	Bay	Sha	Bay	Bay	Bay	Bay		Sha	Sha	Sha	Sha	Sha	Sha	Sha	Sha	Sha	Sha	Sha
180	42	4.06754	11.7925	84.14				Sha	Sha	Sha	Sha	Sha	Sha	Sha	Sha	Sha	Sha	Sha	Sha	Sha	Bay	Bay	Bay	Bay	Sha	Sha	Sha	Sha	Sha	Bay	Bay	Sha	Sha	Sha	Sha	Sha	Bay	Sha	Sha	Bay	Bay	Bay	Bay	Bay	Sha
181	42	0.0222946	53.637	46.3408				Bay	Bay	Bay	Bay	Sha	Sha	Bay	Bay	Sha	Sha	Bay	Bay	Bay	Bay	Sha	Sha	Sha	Bay	Bay	Sha	Sha	Sha	Bay		Bay	Bay	Bay	Bay	Sha	Sha	Bay	Bay	Sha	Sha	Sha	Sha	Sha	Sha
182	42	9.34581	90.647	0.00714059				Bay	Bay	Bay	Bay	Bay	Bay	Bay	Bay	Bay	Sha	Sha	Sha	Sha	Sha	Sha	Sha	Sha	Sha	Bay	Bay	Bay	Sha	Bay	Bay	Bay	Bay	Bay	Bay			Sha	Sha	Sha	Sha	Sha		Sha	Sha
183	42	4.29614	75.4833	20.2205				Sha		Sha	Sha	Sha	Sha	Sha	Bay	Bay	Sha	Bay	Sha	Sha	Sha	Sha	Sha	Bay	Bay	Bay	Bay	Sha	Sha	Bay	Bay	Bay	Sha	Sha	Sha	Sha	Sha	Bay	Bay	Bay	Bay	Sha		Bay	Sha
184	42	6.22123	93.7606	0.0181722				Bay	Bay	Bay	Bay	Bay	Bay	Bay	Bay	Sha	Bay	Sha	Sha	Sha	Sha	Sha	Sha	Sha	Sha	Sha	Sha	Sha	Sha	Bay	Bay	Bay	Bay	Sha	Sha	Sha	Sha	Sha	Sha	Sha	Sha	Sha	Sha	Sha	Bay
187	42	3.82266	7.48408	88.6933				Bay	Bay	Bay	Bay	Bay	Sha	Sha	Bay	Bay	Bay	Bay	Bay	Bay	Bay	Bay	Bay	Sha	Sha	Sha	Bay	Bay	Bay	Bay	Bay	Bay	Bay	Bay	Bay	Sha	Sha	Bay	Bay	Bay	Bay	Bay	Bay	Bay	Bay
188	42	4.59587	11.2823	84.1219				Sha	Sha	Sha	Sha	Sha	Sha	Sha	Sha	Sha	Bay	Sha	Sha	Sha	Sha	Sha	Sha	Sha	Sha	Sha	Sha	Bay	Bay	Bay	Bay	Bay	Bay	Bay	Sha	Sha	Sha	Bay	Bay	Sha	Sha		Sha	Sha	Sha
189	42	5.92636	94.0518	0.021801				Bay	Bay	Bay	Sha	Sha	Bay	Bay	Bay	Bay	Sha	Sha	Sha	Sha	Sha	Sha	Sha	Sha	Sha	Sha	Bay	Bay	Bay	Bay	Bay	Bay	Sha	Sha	Sha	Sha	Sha	Sha	Sha	Sha	Sha	Sha	Sha	Sha	Sha
190	42	6.65185	93.3329	0.0152129	26.816	73.1442	0.0398403	Bay	Bay	Bay	Bay	Sha	Bay	Bay	Bay	Sha	Sha	Sha	Bay	Bay	Bay	Bay	Bay	Sha	Bay	Bay	Bay	Bay	Bay	Bay	Bay	Sha	Sha	Sha	Sha	Sha	Bay	Bay	Bay	Sha	Sha	Sha	Bay	Bay	Bay
191	42	6.42597	8.16508	85.409				Sha	Bay	Bay	Sha	Sha	Sha	Sha	Sha	Sha	Sha	Sha	Bay	Bay	Bay	Sha	Sha	Sha	Sha	Bay	Bay	Bay	Bay	Sha	Sha	Sha	Sha	Sha	Sha			Sha	Sha	Bay	Bay	Sha	Sha	Sha	Bay
192	42	5.00231	7.03953	87.9582	37.1735	9.95868	52.8678	Sha	Sha	Sha	Sha	Sha	Sha	Sha	Sha	Sha	Sha	Bay	Bay	Bay	Bay	Bay	Bay	Bay	Bay	Sha			Bay	Sha	Sha	Bay	Bay	Bay	Bay	Bay	Bay	Sha	Sha	Sha	Sha	Sha	Sha	Bay	Bay
193	42	6.72181	12.1939	81.0842	33.58	13.7283	52.6917	Sha	Sha		Bay	Bay	Sha	Sha	Sha	Sha	Sha	Sha	Bay	Bay	Bay	Bay	Bay	Bay	Bay	Bay	Bay	Bay	Bay	Sha	Sha	Sha	Sha	Sha	Sha	Sha	Bay	Sha	Sha	Sha	Sha	Sha	Sha	Sha	Sha
194	42	7.24938	6.7424	86.0082	34.2266	6.44873	59.3246	Sha	Sha			Bay	Sha	Sha	Sha	Sha	Bay	Sha	Sha	Sha	Sha	Bay	Bay	Sha	Sha	Bay	Sha	Sha	Bay	Bay	Bay	Sha	Sha	Sha	Sha	Bay	Bay	Sha	Sha	Sha	Sha	Sha	Bay	Bay	Bay
196	42	5.10055	6.25313	88.6463				Bay	Bay	Bay	Bay	Bay	Sha	Sha	Sha	Sha	Bay	Bay	Bay	Bay	Bay	Bay	Bay	Bay	Bay	Bay	Bay	Sha	Sha	Bay	Bay	Bay	Bay	Bay	Bay		Sha	Sha	Sha	Sha	Sha	Bay	Bay	Bay	Bay
197	42	11.4794	88.5133	0.00727087				Sha	Sha	Sha	Sha	Sha	Sha	Bay	Bay	Bay	Sha	Bay	Sha	Sha	Sha	Bay	Bay	Bay	Bay	Bay	Sha	Sha	Sha	Bay	Bay	Bay		Sha	Bay	Bay		Bay	Bay	Bay	Sha	Sha	Bay	Bay	Bay
198	42	3.72963	16.2213	80.0491						Sha	Bay	Sha	Sha	Sha	Sha	Sha	Sha	Sha	Sha	Sha	Bay	Bay	Bay	Sha	Sha	Bay	Bay	Bay	Bay	Sha	Bay	Bay	Sha	Sha	Sha	Sha	Sha	Bay	Bay	Bay	Bay	Sha	Sha	Sha	Sha
199	42	5.25847	94.7307	0.0108644				Bay	Sha	Sha	Sha	Sha	Bay	Bay	Bay	Bay	Sha	Sha	Sha		Sha	Sha	Sha		Sha	Sha	Bay	Bay	Sha	Bay	Bay	Bay	Bay	Bay	Bay	Bay	Bay	Bay	Sha	Sha	Bay	Bay	Sha	Sha
204	42	0.0240847	99.9518	0.0240847	23.2327	76.7011	0.0661846	Sha	Sha	Bay	Bay	Bay	Bay	Bay	Bay	Bay	Sha	Sha	Sha	Sha	Sha	Sha	Sha	Sha	Sha	Sha	Bay		Bay	Sha	Sha	Bay	Bay	Bay	Sha	Sha	Sha	Sha	Sha			Bay	Bay	Bay	Bay
205	42	0.0426093	10.8256	89.1318				Sha	Sha	Sha	Sha	Sha	Sha	Sha	Sha	Sha	Sha	Sha	Bay	Bay	Bay	Bay	Bay	Sha	Bay	Bay	Bay	Bay	Bay	Sha	Sha	Sha	Bay	Bay		Bay	Bay	Sha	Sha		Bay	Bay	Bay	Bay	Bay
206	42	3.70552	51.2699	45.0246				Sha	Sha	Sha	Sha	Sha	Sha	Sha	Sha	Sha	Bay	Bay	Bay	Bay	Sha	Sha	Sha	Bay	Bay	Bay	Bay	Bay	Bay	Bay	Bay	Bay	Bay	Bay	Sha	Sha	Sha	Sha	Sha	Sha	Sha	Sha	Sha	Sha	Sha
209	42	30.0983	69.892	0.009737				Sha	Sha	Bay	Bay	Bay	Bay	Bay	Bay	Bay	Sha	Sha	Sha	Sha	Sha	Bay	Sha	Bay	Bay	Bay	Bay	Bay	Bay	Bay	Bay	Sha			Sha	Sha	Sha	Bay	Bay	Bay	Bay	Bay	Bay	Bay	Sha
211	42	3.2598	96.7307	0.00946962				Sha	Sha		Bay	Bay	Sha	Sha	Sha	Sha			Sha	Bay	Bay	Sha	Sha	Bay	Bay	Sha	Sha	Sha	Sha	Bay	Bay	Bay	Sha	Sha	Sha	Sha	Sha	Sha	Sha				Bay	Bay	Bay
212	42	3.46479	4.12433	92.4109	30.055	5.85853	64.0865	Bay	Bay	Bay	Bay	Sha	Sha	Sha	Sha	Sha	Sha	Sha	Sha	Sha	Sha	Sha	Sha	Sha	Sha	Sha	Sha		Sha	Sha	Sha	Sha	Sha	Sha	Sha	Sha	Sha	Sha	Sha	Sha	Sha	Sha	Bay	Bay	Bay
213	42	3.31763	96.6685	0.0138588				Bay	Bay	Bay	Bay	Bay	Bay	Bay	Bay	Sha	Sha	Bay	Bay	Bay	Bay	Bay	Bay	Bay	Bay	Sha	Sha	Sha	Sha	Sha	Sha	Sha	Sha	Sha	Sha	Sha	Sha	Sha	Sha			Bay	Sha	Sha	Sha
214	42	3.90959	64.0235	32.0669				Sha	Sha	Sha	Sha	Sha	Sha	Sha	Bay	Bay	Sha	Bay	Bay	Bay	Bay	Sha	Sha	Sha	Bay	Bay	Bay	Bay	Bay	Sha	Bay	Bay	Sha	Sha	Sha	Sha	Sha	Bay	Bay			Sha	Sha	Sha	Sha
218	42	0.0141327	99.9717	0.0141327				Sha	Sha	Sha	Bay	Bay	Bay	Bay	Bay	Bay	Sha	Sha	Sha	Sha	Sha	Sha	Sha	Sha	Bay	Bay	Bay	Bay	Bay	Bay	Bay	Bay	Bay	Bay	Sha	Bay	Bay	Bay	Bay	Sha	Sha	Sha	Sha	Bay	Sha
221	42	8.13539	11.0469	80.8177				Sha	Sha	Bay	Sha	Sha	Sha	Sha	Sha	Bay	Bay	Bay	Bay	Bay	Bay	Bay	Bay	Bay	Bay	Bay	Bay	Bay	Bay	Bay	Bay	Bay	Sha	Sha	Sha	Sha	Sha	Sha	Sha	Sha	Sha	Bay	Bay	Bay	Bay
222	42	5.25536	31.3048	63.4398				Bay	Bay	Sha	Sha	Sha	Sha	Bay	Bay	Bay		Sha	Bay	Bay	Bay	Bay	Bay	Bay	Bay	Bay	Bay	Bay	Bay	Bay	Bay	Bay	Bay	Bay	Bay	Bay	Bay	Bay	Bay	Sha	Sha	Sha	Sha	Bay	Bay
225	42	5.49042	36.6978	57.8118				Sha	Sha	Sha	Sha	Sha	Sha	Sha	Sha	Bay	Bay	Sha	Sha	Sha	Sha		Sha	Sha	Sha	Bay	Bay	Bay	Bay	Bay	Bay	Sha	Bay	Bay	Bay	Sha	Sha	Bay	Bay	Bay	Bay	Bay	Bay	Sha	Sha
226	42	5.56786	11.684	82.7482				Bay	Bay	Bay	Sha	Sha	Sha	Sha	Sha	Sha	Bay	Bay	Bay	Bay	Bay	Bay	Bay	Bay	Bay	Bay	Bay	Bay	Sha	Sha	Sha	Sha	Sha	Sha	Sha	Sha	Sha	Sha		Bay	Bay	Bay	Bay	Bay	Bay
227	42	0.0396112	13.3147	86.6457				Sha	Sha	Sha	Sha	Sha	Sha	Sha	Sha	Sha	Sha	Bay	Bay	Bay	Bay	Bay	Bay	Bay	Bay	Bay	Sha	Sha	Sha	Bay	Bay	Bay	Bay	Bay	Sha	Sha		Bay	Bay	Bay	Bay	Bay	Bay	Bay	Sha
228	42	0.0403259	13.737	86.2227				Bay	Bay	Bay	Bay	Sha	Sha	Sha	Bay	Bay	Sha	Sha	Bay	Bay	Bay	Bay	Bay	Sha	Sha	Bay	Bay	Bay	Bay	Bay	Bay	Bay	Bay	Bay	Bay	Bay	Bay	Bay	Bay	Bay	Sha	Sha	Sha	Sha	Bay
229	42	5.78342	33.6964	60.5202				Bay	Bay	Bay	Sha	Sha	Sha	Bay	Bay	Bay	Bay	Bay	Sha	Bay	Bay	Bay	Bay	Bay	Bay		Bay	Bay	Bay	Bay	Bay	Bay	Bay	Sha	Sha	Sha	Sha	Bay	Bay	Bay	Bay	Bay	Bay	Bay	Bay
230	42	6.16461	93.8034	0.0319445	23.5868	76.3408	0.0723671	Bay	Bay	Bay	Bay	Bay	Bay	Bay	Bay	Bay	Sha	Sha	Sha	Sha	Sha	Bay	Sha	Sha	Sha	Sha	Bay	Bay	Bay	Sha	Sha	Sha	Sha	Sha	Sha	Bay	Bay	Sha	Sha	Sha	Sha	Sha	Sha	Sha	Sha
231	42	5.59037	7.22286	87.1868				Bay	Bay	Bay	Bay	Sha	Sha	Sha	Sha	Sha	Bay	Bay	Sha	Sha	Sha	Sha	Sha	Bay	Bay	Bay	Bay	Bay	Bay	Bay	Bay	Bay	Bay	Bay	Bay	Sha	Sha	Sha	Sha	Bay	Bay	Bay	Bay	Bay	Bay
232	42	6.3698	93.5989	0.0312923				Sha	Sha	Sha	Bay	Bay	Sha	Sha	Sha	Bay	Bay	Bay	Bay	Bay	Bay	Sha	Sha	Sha	Sha	Sha	Sha	Sha	Sha	Bay	Bay	Bay	Bay	Bay	Bay	Bay	Bay	Sha	Sha	Sha	Sha	Sha	Bay	Bay	Bay
233	42	0.0441966	47.4265	52.5293				Bay	Bay	Bay	Bay	Bay	Sha	Sha	Sha	Bay			Bay	Bay	Bay	Bay	Bay	Bay	Bay	Bay	Bay	Bay	Bay	Bay	Bay	Bay	Bay	Bay	Bay	Sha	Bay	Sha	Sha	Sha	Sha	Sha	Sha	Sha	Sha
234	42	5.58134	40.9324	53.4862				Sha	Bay	Bay	Bay	Bay	Bay	Bay	Bay	Bay	Bay	Bay	Bay	Bay	Bay	Sha	Sha		Bay	Sha	Sha	Sha	Bay	Bay	Bay	Bay	Bay	Bay	Sha	Sha	Bay	Bay	Bay	Sha	Sha	Sha	Sha	Sha	Sha
235	42	15.5444	84.4249	0.0307616				Sha	Sha	Sha	Sha	Bay	Bay	Bay	Sha	Sha	Sha	Sha	Sha	Sha	Sha	Sha	Sha	Bay	Bay	Bay	Bay	Bay	Bay	Bay	Bay	Bay	Bay	Bay	Sha	Sha	Sha	Sha	Sha	Bay	Bay	Bay	Bay	Bay	Bay
236	42	12.7927	87.1775	0.0298101				Bay	Bay	Bay	Bay	Bay	Bay	Bay	Bay	Bay	Bay	Sha	Bay	Bay	Bay	Bay	Bay	Bay	Bay	Sha	Sha	Sha	Bay	Bay	Bay	Bay	Bay	Bay	Bay	Bay	Sha	Sha	Sha	Bay	Bay	Sha	Sha	Sha	Bay
237	42	0.0272458	99.9455	0.0272458	15.636	84.2933	0.0706961	Sha	Sha	Bay	Sha	Bay	Bay	Bay	Bay	Bay	Bay	Bay	Bay	Bay	Bay	Sha	Sha	Bay	Bay	Sha	Sha	Sha	Sha	Bay	Sha	Sha	Sha	Sha	Sha	Sha	Sha	Sha	Sha	Sha	Sha	Bay	Bay	Bay	Bay
239	42	4.83865	95.1314	0.0299294	17.7869	82.1348	0.0782828	Sha	Sha	Sha	Sha	Bay	Bay	Bay	Bay	Bay	Sha	Bay	Bay	Sha	Sha	Bay	Bay		Bay	Bay	Bay	Bay	Bay	Bay	Sha	Sha	Sha	Sha	Sha	Sha		Sha	Sha	Sha	Sha	Sha	Bay	Bay	Bay
240	42	0.0467464	13.6055	86.3478				Bay	Sha	Sha	Sha	Sha	Sha	Sha	Sha	Sha	Bay	Sha	Sha	Bay	Bay	Bay	Bay	Sha	Sha	Bay	Bay	Bay			Sha	Bay	Bay	Bay		Bay	Bay	Sha	Sha	Sha	Sha		Sha		Bay
241	42	8.28459	22.5585	69.1569				Sha	Sha	Sha	Sha	Sha		Sha	Sha	Sha	Sha	Sha	Sha	Sha	Sha	Sha	Sha	Sha	Sha	Bay	Bay	Bay	Bay	Bay	Bay	Bay	Sha	Sha	Sha	Sha	Sha	Bay	Bay	Bay	Bay	Bay	Bay	Bay	Sha
242	42	7.28658	92.6881	0.0252762	25.8332	74.0999	0.066951	Bay		Bay	Bay	Bay	Bay	Sha	Sha	Sha	Bay	Bay	Bay	Bay	Bay	Bay	Bay	Bay	Bay	Bay	Bay	Bay	Bay		Sha	Sha	Sha	Sha	Sha	Bay	Bay	Sha	Sha	Sha	Sha	Sha	Bay	Bay	Bay
243	42	5.94305	94.0313	0.0256436				Bay	Bay	Bay	Bay	Bay	Bay	Bay	Bay	Bay	Bay	Bay	Bay	Bay	Bay	Sha	Sha	Sha	Sha	Sha	Bay	Bay	Bay	Bay	Bay	Bay	Sha	Sha	Sha	Sha	Sha	Bay	Bay	Bay	Bay	Bay	Bay	Bay	Sha
244	42	11.7262	88.2491	0.0246386				Bay	Bay	Bay	Bay	Bay	Bay	Bay	Sha	Sha	Bay	Bay	Sha	Sha	Sha	Sha	Sha	Bay	Bay	Bay	Bay			Bay	Bay	Bay	Bay	Bay	Bay	Bay	Bay	Bay	Bay	Bay	Bay	Sha	Bay	Bay	Bay
245	42	8.83241	91.1488	0.0188156				Bay	Bay	Bay	Bay	Bay	Bay	Bay	Bay	Bay	Bay	Bay	Bay	Bay	Bay	Bay	Bay	Bay	Sha	Bay	Bay	Bay	Sha	Bay	Bay	Sha	Sha	Sha	Sha	Sha	Bay	Bay	Bay	Bay	Bay	Bay	Sha	Sha	Sha
246	42	0.0257288	99.9485	0.0257288				Bay	Bay	Bay	Bay	Sha	Bay	Sha	Sha	Sha	Sha	Bay	Bay	Bay	Bay	Bay	Sha	Sha	Sha	Sha	Sha	Bay	Bay	Sha	Sha	Sha	Sha	Sha	Sha	Sha	Bay	Sha	Sha	Sha	Sha	Sha	Sha	Sha	Sha
248	42	4.43058	95.5416	0.0277787	20.6972	79.1946	0.108235	Bay	Bay	Bay	Bay	Bay	Bay	Bay	Bay	Bay	Sha	Sha	Sha	Bay	Bay	Bay	Bay	Bay	Sha	Sha	Bay	Bay	Bay	Sha	Sha	Bay	Bay	Bay	Bay	Bay	Bay	Sha	Sha	Sha	Sha	Sha	Sha	Sha	Bay
249	42	5.35199	94.6238	0.0242433	17.9587	81.964	0.0772318	Sha	Sha	Bay	Bay	Bay	Bay	Sha	Sha	Sha	Bay	Bay	Bay	Bay	Bay	Bay	Bay	Sha	Sha	Sha	Sha	Sha	Sha	Bay				Bay	Sha	Sha		Sha	Sha	Sha	Sha	Sha	Bay	Bay	Bay
250	42	7.03927	7.39025	85.5705				Sha	Sha	Sha	Sha	Sha	Sha	Sha	Sha	Sha	Sha	Sha	Sha	Sha	Sha	Sha	Sha	Sha	Sha	Sha	Bay	Bay	Bay	Sha	Sha	Sha	Sha	Sha	Sha	Sha	Sha	Sha	Sha	Bay	Bay	Bay	Bay	Bay	Bay
251	42	0.0439582	8.43204	91.524				Bay	Bay	Bay	Bay	Bay	Sha	Bay	Bay	Bay	Sha	Sha	Sha	Sha	Sha	Sha	Sha	Sha	Sha	Bay	Bay	Bay	Bay	Bay	Bay	Bay	Bay	Bay	Bay	Bay	Bay	Bay	Bay	Bay	Sha	Sha	Sha	Bay	Bay
252	42	7.2966	18.6013	74.1021	24.445	27.7804	47.7746	Bay	Bay	Bay	Bay	Sha			Bay	Bay	Bay	Bay	Bay	Bay	Bay	Bay	Bay	Bay	Bay	Sha	Bay	Bay		Bay		Sha	Sha	Sha	Sha	Sha	Sha	Sha	Sha	Sha	Sha	Bay	Bay	Sha	Sha
253	42	5.06716	94.9033	0.0295231				Sha	Sha	Sha	Sha	Sha			Sha	Sha			Bay	Bay	Bay	Bay	Bay	Bay	Bay	Bay	Bay	Bay	Sha	Bay	Bay	Bay	Sha	Sha	Sha	Sha	Sha	Sha	Sha	Sha	Sha	Sha	Bay	Sha	Sha
254	42	7.93948	92.0377	0.0228233				Sha	Sha	Bay	Bay	Bay	Bay	Bay	Bay	Bay	Sha	Sha	Bay	Bay	Bay	Sha	Sha	Sha	Sha	Bay	Bay	Bay	Bay	Bay	Bay	Sha	Sha	Sha	Sha	Sha	Sha	Sha	Sha	Sha	Sha	Sha	Sha	Sha	Sha
255	42	4.44658	95.5307	0.0227591				Sha	Sha	Sha	Bay	Bay	Bay	Bay	Bay	Bay	Bay	Bay	Bay	Bay	Bay	Sha	Sha	Bay	Bay	Bay	Bay	Bay	Sha	Bay	Bay	Bay	Bay	Sha	Sha	Sha	Sha	Sha		Sha	Sha	Sha	Sha	Sha	Sha
256	42	0.0277456	99.9445	0.0277456				Sha	Sha		Sha	Sha	Bay	Bay	Bay	Bay	Sha	Bay	Sha	Sha	Bay	Bay	Bay	Sha	Sha	Bay	Bay	Bay	Bay	Bay	Bay	Bay	Bay	Bay	Sha	Sha	Sha	Sha	Sha	Sha	Sha	Bay	Sha		Sha
257	42	10.0599	33.2402	56.6999				Sha	Sha	Sha	Sha	Sha	Sha	Sha	Bay	Bay	Sha	Sha	Sha			Bay	Sha	Bay	Bay	Bay	Bay	Bay	Bay	Sha	Sha	Bay	Bay	Bay	Bay			Sha	Sha	Sha	Sha	Sha	Bay	Bay	Bay
258	42	8.81159	8.26972	82.9187				Bay	Bay	Bay	Sha	Sha	Sha	Sha	Bay	Bay	Sha	Sha	Sha	Sha	Sha	Bay	Bay	Sha	Sha	Sha	Sha	Bay	Bay	Bay	Bay	Bay	Sha	Sha	Sha	Sha	Sha	Bay	Bay	Bay	Bay	Bay	Bay	Bay	Bay
259	42	6.35157	93.6224	0.0259819				Bay	Bay	Bay	Sha	Sha	Bay	Bay	Bay	Bay	Sha	Bay	Bay	Bay	Bay	Bay	Bay	Bay	Bay	Sha	Sha	Sha		Bay	Bay	Bay	Bay	Bay	Bay	Sha		Sha	Bay	Bay	Bay	Sha	Sha	Sha	Sha
260	42	10.94	89.0318	0.0281283				Bay	Bay	Bay	Bay	Bay	Bay	Bay	Sha	Sha	Sha	Bay	Sha	Sha	Sha	Sha	Sha	Bay	Bay	Bay	Bay	Bay	Sha	Sha	Bay	Bay	Bay	Bay	Bay	Bay	Bay	Sha	Sha	Bay	Bay	Bay	Bay	Bay	Bay
261	42	5.07876	9.13195	85.7893	28.5277	10.614	60.8583	Bay	Bay	Bay	Bay	Sha	Sha	Sha	Bay	Bay	Bay	Sha	Sha	Sha	Sha	Sha	Sha	Sha	Sha	Sha	Sha	Sha	Sha	Sha	Sha	Bay	Bay		Sha		Sha	Sha	Sha	Sha	Sha	Sha	Bay	Bay	Bay
262	42	6.40336	7.51183	86.0848	27.8814	10.6779	61.4408	Sha	Sha	Bay	Sha	Sha	Sha	Sha	Sha	Sha	Bay	Sha	Sha	Sha	Sha	Sha	Sha	Bay	Bay	Bay	Bay	Bay	Bay	Sha	Sha	Sha	Sha	Sha	Sha	Bay	Bay	Bay	Bay	Sha	Sha	Sha	Sha	Sha	Sha
263	42	0.0333882	11.7345	88.2321	27.6867	12.3335	59.9798	Bay	Bay	Bay	Bay	Sha	Sha	Sha	Sha	Sha	Bay	Bay	Bay	Bay	Bay	Bay	Bay	Sha	Sha	Bay	Sha	Sha	Sha	Sha	Sha		Sha	Sha	Sha	Sha	Sha	Sha	Sha	Sha	Sha	Bay	Sha	Bay	Bay
265	42	17.9867	81.9821	0.0312199				Sha	Sha	Sha	Bay	Bay	Bay	Bay	Bay	Bay	Sha	Sha	Sha	Sha	Sha	Bay	Bay	Sha	Bay	Bay	Bay	Bay	Sha	Bay	Bay	Bay	Bay	Bay	Sha	Sha	Sha	Bay	Bay	Bay	Bay	Bay	Bay	Bay	Sha
266	42	0.0425053	18.1757	81.7818				Bay	Bay	Bay	Bay	Sha	Sha	Sha	Sha	Sha	Bay	Bay	Bay	Sha	Bay	Sha	Sha	Sha	Sha	Sha	Sha	Sha	Sha	Bay	Bay	Bay	Bay	Bay	Sha	Sha	Sha	Sha	Sha	Sha	Sha	Sha	Sha	Sha	Sha
267	42	3.81393	96.1639	0.0221847	14.0373	85.9151	0.0475693	Bay	Bay	Bay	Sha	Bay	Bay	Bay	Bay	Bay	Bay	Bay	Bay	Bay	Bay	Bay	Bay	Sha	Sha	Sha	Bay	Bay	Bay	Sha	Sha	Sha	Sha	Sha	Sha	Sha	Sha	Sha	Sha	Sha	Sha	Sha	Sha	Sha	Sha
268	42	6.02183	93.9571	0.0210756	21.1681	78.8009	0.0309798	Bay	Sha	Sha	Bay	Bay	Bay	Bay	Bay	Bay	Sha	Sha	Sha	Sha	Sha	Sha	Sha	Sha	Sha	Sha	Bay	Bay	Sha	Sha	Sha	Sha	Sha	Sha	Sha	Sha	Bay	Sha	Sha	Sha	Sha	Sha	Sha	Sha	Sha
269	42	0.0414157	13.4505	86.5081				Bay	Bay	Sha	Sha	Sha	Sha	Sha	Sha	Sha	Bay	Sha	Bay	Bay		Bay	Bay		Sha	Sha	Sha	Sha	Sha	Bay	Bay	Bay	Bay	Bay	Bay	Sha	Sha	Sha	Sha	Bay	Bay	Bay	Bay	Bay	Sha
270	42	0.0738253	9.25091	90.6753				Bay	Bay	Bay	Bay	Sha	Sha	Sha	Sha	Sha	Sha	Bay	Bay	Sha	Sha	Sha	Sha		Bay	Bay	Bay	Bay	Bay	Sha	Sha	Bay	Bay	Bay	Bay	Bay	Bay	Sha	Sha	Bay	Bay	Bay	Bay		Bay
271	42	7.67369	26.4537	65.8726					Bay	Sha			Sha	Sha	Sha	Bay	Sha	Sha	Sha	Sha	Sha	Bay	Bay	Bay	Bay	Sha	Sha	Sha	Sha	Bay	Bay	Sha	Sha	Sha	Sha	Sha	Sha	Bay	Bay			Sha	Sha	Bay	Bay
272	42	6.12648	93.8479	0.0256399				Sha	Sha	Sha	Sha	Sha	Bay	Bay	Bay		Sha	Sha	Bay	Bay	Bay	Bay	Bay	Bay	Sha		Sha	Sha	Bay	Bay	Bay	Bay	Bay	Bay	Bay	Bay	Sha	Bay	Bay	Sha	Sha	Bay	Bay	Bay	Bay
273	42	5.57812	6.10614	88.3157	30.1706	0.0855264	69.7438	Sha	Sha	Sha	Sha	Bay	Bay	Bay	Bay	Bay	Sha	Sha	Sha	Sha	Sha	Bay	Sha	Sha	Sha	Sha	Sha	Bay	Bay	Sha	Sha	Sha	Bay	Bay	Sha	Sha	Bay	Sha	Sha	Sha	Sha	Bay	Bay	Bay	Sha
275	42	12.6976	87.2728	0.0295988				Bay	Bay	Sha	Sha	Bay	Bay	Bay		Bay	Sha	Sha	Sha	Bay	Bay	Bay	Bay	Bay	Bay	Bay	Bay	Bay	Bay	Bay	Bay	Bay	Bay	Bay	Sha	Sha	Sha	Bay	Bay	Bay	Bay		Sha	Sha	Sha
276	42	0.0350151	82.4496	17.5154				Sha	Sha	Sha	Sha	Sha	Sha		Bay	Bay	Bay	Bay	Bay	Bay	Bay	Bay	Sha	Bay	Bay	Bay	Bay	Bay	Bay	Sha	Sha	Sha	Sha			Bay	Bay	Bay				Sha	Sha	Sha	Sha
277	42	6.16454	93.8146	0.0208771				Sha	Sha	Sha	Bay	Bay	Bay	Bay	Bay	Bay	Bay	Bay	Bay	Bay	Bay	Bay	Bay	Sha	Sha	Bay	Sha	Bay	Bay	Sha	Bay	Bay	Bay	Bay	Bay	Sha	Sha	Bay	Bay	Bay	Bay	Bay	Bay	Sha	Sha
278	42	6.38522	30.4898	63.125				Bay	Bay	Sha	Sha	Sha	Sha	Sha	Sha	Bay	Sha	Sha	Bay	Bay	Bay	Bay	Bay	Sha	Sha	Sha	Sha	Sha	Sha	Bay	Bay	Bay	Bay	Sha	Bay	Sha	Sha	Sha	Sha	Sha	Sha	Sha	Sha	Sha	Bay
279	42	0.0379205	54.4884	45.4737				Bay	Bay	Bay	Sha	Sha	Sha	Sha	Bay	Bay	Bay	Sha	Bay	Bay	Bay	Sha	Sha	Bay	Bay	Bay	Bay	Bay	Sha	Bay	Bay	Bay	Sha	Sha	Sha	Bay	Bay	Sha	Bay	Bay	Bay	Bay		Sha
280	42	7.34139	21.8428	70.8158				Sha	Sha	Sha	Bay	Bay	Sha		Bay	Sha	Bay	Bay	Bay	Bay	Bay	Bay	Bay	Bay	Bay	Bay	Bay	Bay	Bay	Bay	Bay	Bay	Bay	Bay	Bay	Bay	Bay	Sha	Sha	Sha	Sha	Sha	Bay	Bay	Bay
281	42	10.983	88.9962	0.0207649				Bay	Bay	Bay	Bay	Bay	Bay	Bay	Bay	Sha	Sha	Sha	Sha	Sha	Bay	Bay	Bay	Sha	Sha	Sha	Sha	Sha	Sha	Sha	Sha	Bay	Bay	Sha	Sha	Sha	Bay	Sha	Sha	Sha	Sha	Sha	Sha	Bay	Bay
284	42	5.45106	4.87951	89.6694				Sha	Sha	Sha	Sha	Sha	Bay	Sha	Sha	Sha	Bay	Bay	Bay	Bay	Bay	Bay	Bay	Bay	Bay	Bay	Bay	Bay	Bay	Sha	Sha	Sha	Sha	Sha	Bay	Bay	Sha	Bay	Bay	Bay	Bay	Bay	Bay	Bay	Bay
285	42	22.0847	77.9074	0.0078663				Sha	Sha	Sha	Sha	Bay	Bay	Bay	Bay	Bay	Sha	Sha	Bay	Bay	Bay	Bay	Bay	Bay	Bay	Bay		Sha	Bay	Bay	Bay	Sha	Sha	Sha	Sha	Sha	Sha	Sha	Sha	Sha	Sha	Bay		Bay	Bay
288	42	7.15532	18.5192	74.3255				Sha	Sha	Sha	Sha	Sha	Sha	Sha	Sha	Sha	Bay	Sha	Sha	Sha	Sha	Sha	Sha	Bay	Bay	Bay	Bay	Bay	Bay	Bay	Bay	Bay	Sha	Sha	Sha	Sha	Sha	Sha	Sha	Sha	Sha	Bay	Bay	Bay	Sha
289	42	8.76566	91.207	0.0273039				Sha	Sha	Sha		Bay	Bay	Sha	Sha	Sha	Bay	Sha	Sha	Sha	Sha	Sha		Bay	Bay	Bay	Bay	Bay	Bay	Bay	Bay	Bay	Bay	Bay	Bay	Bay	Bay	Sha	Sha	Sha	Sha	Bay	Sha	Sha	Bay
290	42	9.95221	90.0218	0.0259451				Bay	Bay	Bay	Bay	Bay	Bay	Bay	Bay	Bay	Bay	Sha	Sha	Sha	Sha	Sha	Sha	Bay	Bay	Bay	Bay	Sha	Sha	Bay	Bay	Sha	Sha	Bay	Bay	Bay	Bay	Sha	Sha	Bay	Bay	Bay	Bay	Sha	Sha
291	42	13.2911	86.6908	0.018119				Bay	Bay	Bay	Bay	Bay	Bay	Bay	Bay	Bay	Sha	Sha	Bay	Bay	Bay	Sha	Sha	Bay	Bay	Sha	Sha	Sha	Sha	Sha	Sha	Sha	Bay	Bay	Bay	Bay	Bay	Sha	Sha	Bay	Bay	Bay	Sha	Bay	Bay
292	42	5.83346	28.6821	65.4844				Bay	Bay	Sha	Sha	Sha	Sha	Sha	Bay	Bay	Bay	Bay	Bay	Bay	Bay	Bay	Bay	Bay	Bay	Bay	Bay	Bay	Bay	Bay	Bay	Bay	Bay	Sha	Sha	Sha	Sha	Sha	Bay	Bay	Bay	Bay	Bay	Bay	Bay
293	42	21.213	78.7615	0.0254267					Bay	Bay	Bay	Bay	Bay	Bay	Bay	Bay	Sha	Sha	Sha	Sha	Bay	Bay	Bay	Bay	Bay	Bay	Bay	Bay	Bay	Bay	Bay	Bay	Bay	Bay	Sha	Sha	Sha	Bay	Bay	Bay	Bay	Bay	Sha	Sha	Sha
294	42	6.93539	6.07449	86.9901				Bay	Bay	Bay	Bay	Sha	Sha	Sha	Sha	Sha	Sha	Sha	Sha	Sha	Sha	Bay	Bay	Bay	Bay	Bay	Bay	Bay	Bay	Bay	Bay	Bay	Bay	Sha	Sha	Sha	Bay	Bay	Bay	Bay	Bay	Bay	Bay	Bay	Bay
296	42	9.56956	90.4114	0.0189886				Bay	Bay	Bay	Bay	Bay	Bay	Bay	Bay	Sha	Sha	Sha	Bay	Sha	Sha	Sha	Bay	Sha	Sha	Bay	Bay	Bay	Bay	Bay	Bay	Sha	Sha	Sha	Sha	Sha	Sha	Bay	Bay	Bay	Bay	Bay	Sha	Sha	Bay
297	42	13.5632	10.6454	75.7914	33.5327	14.9986	51.4687	Bay	Bay	Bay	Sha	Sha	Sha	Sha	Sha	Sha	Bay	Bay	Sha	Sha	Sha	Bay	Bay	Bay	Bay	Bay	Bay	Bay	Bay	Sha	Sha	Sha	Sha	Sha	Sha	Sha	Sha	Sha	Sha	Sha	Sha	Bay	Bay	Bay	Bay
298	42	12.1293	87.8495	0.0211632				Sha	Sha	Sha	Sha	Sha	Bay	Bay	Sha	Bay	Sha	Sha	Sha	Sha	Sha	Sha		Bay	Sha	Bay	Sha	Sha	Bay	Bay	Bay	Bay	Bay			Sha	Sha	Bay	Bay	Bay	Bay	Sha	Sha	Sha	Sha
299	42	4.96186	95.0258	0.0123407	19.1282	80.8271	0.0446766	Bay	Bay	Bay	Bay	Bay	Bay	Bay	Bay	Bay	Bay	Bay	Bay	Bay	Sha			Bay	Bay	Bay	Bay	Bay	Sha	Sha	Sha	Sha	Sha	Sha	Sha	Sha	Sha	Sha	Sha	Sha	Sha	Sha	Sha	Sha	Bay
300	42	11.0182	88.9588	0.0230133				Sha	Bay	Bay	Bay	Bay	Bay	Bay	Bay	Bay	Sha	Sha	Sha	Sha	Bay		Bay	Sha	Sha	Sha	Sha	Sha	Sha	Bay	Bay	Bay	Bay	Bay	Sha	Sha	Bay	Bay	Sha	Sha	Sha	Bay	Sha	Sha	Sha
301	42	8.15037	89.2249	2.62469	31.5589	68.2069	0.234206	Sha	Sha	Sha	Bay	Bay	Bay	Bay	Bay	Bay	Bay	Bay	Bay	Bay	Bay	Bay	Bay	Sha	Sha	Sha	Sha	Bay	Bay	Bay	Bay	Bay	Bay	Sha	Sha	Sha	Sha	Sha	Sha	Bay	Bay	Bay	Bay	Bay	Bay
302	42	4.17128	75.6918	20.1369				Bay	Bay	Bay	Bay	Sha	Sha	Sha	Bay	Bay	Bay	Bay	Bay	Bay	Bay	Sha	Sha	Bay	Bay	Bay	Bay	Bay	Sha	Bay	Bay	Bay	Bay	Bay	Bay	Bay	Sha	Sha	Sha	Sha	Sha	Sha	Sha	Bay	Bay
304	42	5.45702	94.527	0.0159579				Bay	Bay	Bay	Bay	Bay	Bay	Bay	Bay	Bay	Bay	Bay	Bay	Bay	Bay	Bay	Bay	Sha	Sha	Bay	Bay	Sha		Bay	Bay	Sha	Sha	Sha	Bay	Bay	Bay	Sha		Bay	Bay	Bay	Bay		Bay
305	42	10.4878	89.4872	0.0250472				Sha	Sha	Sha	Sha	Bay	Bay	Bay	Bay	Bay	Sha	Sha	Bay	Bay	Sha	Sha	Sha	Bay	Bay	Bay	Bay	Bay	Sha	Bay	Bay	Bay	Bay	Bay	Bay	Sha	Sha	Sha	Sha	Sha	Bay	Bay	Bay	Bay	Bay
306	42	6.74495	33.1458	60.1092				Sha	Sha	Sha	Sha	Bay		Sha	Bay	Bay	Sha	Sha	Sha	Sha		Bay	Bay	Bay	Bay	Bay	Bay	Sha	Sha		Bay	Sha	Sha	Sha	Sha	Sha	Bay	Sha	Sha	Sha	Sha	Sha	Sha	Sha	Sha
307	42	8.95178	91.0302	0.0180517				Sha	Sha	Sha	Sha	Sha	Bay	Bay	Bay	Bay	Sha	Sha	Bay	Sha	Sha	Bay	Bay	Bay	Bay	Bay	Bay	Bay	Sha	Bay	Bay	Sha	Sha	Sha	Sha	Sha	Sha	Bay	Bay	Bay	Bay	Bay	Bay	Bay	Sha
308	42	6.66162	93.3236	0.014775	25.0555	74.904	0.0404569	Sha	Sha	Sha	Sha	Sha		Sha	Sha	Sha	Bay	Bay	Bay	Bay	Bay	Sha	Sha	Bay	Bay	Bay	Bay	Bay	Bay	Sha	Sha	Sha	Sha	Sha	Sha	Bay	Sha	Bay	Bay	Sha	Sha	Sha	Sha	Bay	Bay
309	42	3.25995	78.6487	18.0914				Sha	Sha	Sha	Bay	Sha	Sha	Sha	Sha	Sha	Bay	Bay	Sha	Sha	Sha	Sha	Sha	Bay	Sha	Sha	Sha	Sha	Sha	Bay	Bay	Bay	Sha	Sha	Bay	Bay	Bay	Bay	Sha	Sha	Sha	Sha	Sha	Sha	Sha
311	42	5.8399	9.75553	84.4046				Bay	Sha	Sha	Sha	Sha	Sha	Sha	Sha	Sha	Bay	Bay	Bay	Bay	Bay	Bay	Bay	Sha	Sha	Sha	Sha	Sha	Sha	Bay	Bay	Bay	Bay	Bay	Bay	Bay	Bay	Sha	Sha	Sha	Sha	Sha	Sha	Bay	Bay
312	42	5.99802	11.1979	82.804				Sha	Sha	Sha	Sha	Sha	Sha	Sha	Bay	Bay	Bay	Bay	Bay	Bay	Bay	Bay	Bay	Sha	Sha	Sha	Sha	Sha	Sha	Bay			Bay	Bay	Bay	Bay	Bay	Bay	Bay	Bay	Bay	Bay	Bay	Bay	Bay
313	42	6.01174	93.9697	0.0185522				Sha	Sha	Sha	Bay	Bay	Bay	Bay	Bay	Bay	Sha	Sha	Sha	Bay	Bay	Bay	Bay	Bay	Bay	Bay	Bay	Bay	Sha	Bay	Bay	Sha	Sha	Sha	Sha	Sha	Sha	Sha	Sha	Bay	Bay	Bay	Bay	Bay	Bay
320	42	6.96571	8.19982	84.8345				Bay	Bay	Sha			Sha	Sha	Sha	Sha	Sha	Bay	Sha	Sha	Sha	Sha	Sha	Bay	Bay	Bay	Bay	Bay	Bay	Bay	Bay	Bay	Bay	Bay	Bay	Bay	Sha	Sha	Bay	Bay	Sha	Bay	Bay	Bay	Bay
321	42	6.18933	15.89	77.9207				Sha	Sha	Sha			Sha	Sha	Sha	Sha	Bay	Bay	Bay	Bay	Bay	Bay	Bay	Sha	Bay	Bay	Bay	Sha	Sha	Bay	Sha	Sha	Sha	Bay	Bay	Sha	Sha	Bay	Bay	Bay	Bay	Bay	Bay	Bay	Sha
323	42	9.94722	90.0351	0.0176885				Sha		Bay	Bay	Bay					Sha	Sha	Sha	Sha	Sha	Sha	Sha	Bay	Bay	Bay	Bay	Bay	Bay	Bay	Bay	Bay	Bay	Bay	Bay	Bay	Bay	Bay	Bay	Bay	Bay	Bay	Bay	Bay	Bay
324	42	6.00807	4.26291	89.729				Bay	Bay	Bay	Bay	Bay	Sha	Sha	Sha	Sha	Sha	Sha	Sha	Bay	Bay	Bay	Bay	Sha	Sha	Sha	Sha	Sha	Sha		Sha	Bay	Bay	Bay	Bay	Bay	Sha	Bay	Bay	Bay	Bay	Bay	Bay	Bay	Bay
325	42	8.34249	91.6318	0.0256834	26.6859	73.2668	0.0472614	Sha	Sha	Sha	Sha	Bay	Bay	Bay	Bay	Bay	Sha	Sha	Sha	Sha		Bay	Bay	Bay	Bay	Bay	Bay	Sha	Sha	Sha	Sha	Sha	Bay	Bay	Sha	Sha	Bay	Sha	Sha	Sha	Sha	Sha	Sha	Sha	Sha
326	42	4.66178	7.37658	87.9616				Bay	Bay	Sha	Sha	Sha	Sha	Sha	Bay	Bay	Bay	Bay	Bay	Bay	Bay	Bay	Bay	Sha	Sha	Sha	Sha	Sha	Sha	Bay	Bay	Bay	Bay	Sha	Sha	Sha	Sha	Sha	Sha	Sha	Sha	Sha	Bay	Bay	Bay
327	42	7.19766	4.52585	88.2765					Sha	Sha	Sha	Sha	Sha	Sha	Sha	Sha	Bay	Sha	Sha	Sha	Sha	Sha	Sha	Sha	Sha	Sha	Sha	Sha	Sha	Bay	Bay	Bay	Sha	Sha	Sha	Sha	Bay	Sha	Bay	Bay	Bay	Bay	Bay	Sha	Sha
328	42	9.09962	90.8881	0.0123066				Sha	Sha	Sha	Sha	Bay	Bay	Bay	Bay	Bay	Sha	Sha	Sha	Sha	Sha	Bay	Bay	Bay	Bay	Bay	Sha	Sha	Sha	Sha	Sha	Sha	Sha	Sha	Sha	Sha	Sha	Sha	Sha	Bay	Bay	Bay	Sha	Bay	Bay
330	42	5.14711	94.8322	0.0207037				Sha	Sha	Sha	Bay	Bay	Bay	Bay	Sha	Sha	Bay	Bay	Bay	Bay	Bay	Bay	Bay	Sha	Sha	Sha	Sha	Bay	Bay	Bay	Bay	Bay	Bay	Bay	Bay	Bay	Bay	Sha	Sha	Bay	Bay	Bay	Bay	Sha	Bay
332	42	5.12445	7.56233	87.3132				Bay	Bay	Sha	Bay	Sha	Sha	Sha	Sha	Sha	Bay	Bay	Bay	Bay	Sha	Sha	Sha	Sha	Sha	Sha	Sha	Sha	Sha		Bay	Bay	Bay	Bay	Bay	Bay	Bay	Bay	Bay	Bay	Bay	Bay	Bay	Bay	Bay
334	42	8.12024	91.8674	0.0124074				Sha	Sha	Sha	Sha	Sha	Bay	Bay	Bay	Bay	Bay	Bay	Bay	Bay	Bay	Sha	Sha	Sha	Sha	Sha	Sha	Sha	Sha	Bay	Bay	Sha	Bay	Bay	Sha	Sha	Sha			Bay	Bay	Bay	Bay	Bay	Bay
335	42	3.31964	96.6637	0.0166556				Bay	Sha	Sha	Sha	Sha	Bay	Bay	Bay	Bay	Bay	Bay	Sha	Sha	Sha	Sha	Bay	Sha	Sha	Sha	Bay	Sha	Sha	Bay	Bay	Bay	Sha	Sha	Bay	Bay	Sha	Bay	Bay	Sha	Sha	Sha	Bay	Bay	Bay
336	42	10.5341	8.77995	80.686				Sha	Sha	Sha	Sha	Sha	Sha	Sha	Sha	Sha	Bay	Sha	Sha	Sha	Sha	Sha	Bay	Sha	Bay	Bay	Sha	Sha	Sha	Bay	Bay	Bay	Bay	Bay	Sha	Bay	Bay	Bay	Bay	Sha		Bay	Bay	Bay
337	42	16.1781	83.7988	0.0231594	37.6321	62.3335	0.0344099	Bay	Bay	Bay	Bay	Bay	Sha	Sha	Sha	Sha			Sha	Sha	Sha	Sha	Sha	Bay	Bay	Bay	Bay	Bay	Bay	Sha	Sha	Sha	Sha	Bay	Sha	Sha	Sha	Sha	Sha	Sha	Sha	Bay	Bay	Bay	Sha
338	42	5.70903	10.0722	84.2187				Sha	Sha	Sha	Sha	Sha	Sha	Sha	Sha	Bay	Bay	Bay	Bay	Bay	Bay	Bay	Bay			Sha	Sha	Sha	Sha	Sha	Sha	Sha	Sha	Sha	Sha	Sha	Sha	Sha	Sha	Bay	Bay	Bay	Bay	Sha	Sha
339	42	11.8004	88.1791	0.0204752				Sha	Sha	Sha	Sha	Bay	Bay	Bay	Bay	Bay	Sha	Sha	Bay	Bay	Bay		Sha	Bay	Bay	Bay	Bay	Bay	Sha	Bay	Bay	Bay	Bay	Sha	Sha	Sha	Bay	Sha	Sha	Sha	Sha	Bay	Bay	Bay	Bay
340	42	0.0311314	6.20918	93.7597				Bay	Bay	Sha	Bay	Bay	Sha	Sha	Sha	Sha	Sha	Sha	Sha	Sha	Bay	Bay	Bay	Sha	Sha	Sha	Sha	Sha	Sha	Bay	Bay	Bay	Bay	Sha	Sha	Sha	Sha	Bay	Bay			Sha	Sha	Bay	Bay
341	42	9.17497	90.8097	0.0153658				Bay	Sha	Sha	Bay	Bay	Bay	Bay	Bay	Bay	Bay	Bay	Bay	Bay	Bay	Bay	Bay	Sha	Sha	Bay	Bay	Bay	Bay	Bay	Bay	Sha	Sha	Sha	Sha	Sha	Sha	Bay	Bay	Bay	Bay	Bay	Bay	Bay	Sha
342	42	15.0261	84.9584	0.0154609				Sha	Sha	Sha	Sha	Bay	Bay	Bay	Sha	Sha	Sha	Sha				Sha	Bay	Bay	Bay	Bay	Sha	Bay	Bay	Bay	Bay	Sha	Sha	Sha	Sha	Sha	Sha	Bay	Bay		Sha	Sha	Sha	Sha	Bay
343	42	18.2354	81.746	0.0185595				Bay	Sha	Sha	Bay	Bay	Bay	Bay	Sha	Sha	Sha	Sha	Sha	Sha	Sha	Sha	Sha	Bay	Bay	Sha	Sha	Bay	Bay	Bay	Bay	Sha	Sha	Sha	Sha	Sha		Sha	Sha	Bay	Bay	Bay	Bay	Sha	Sha
344	42	0.0439689	7.07526	92.8808				Bay	Bay	Bay				Bay	Bay	Bay	Sha	Sha	Bay	Bay	Bay	Bay	Bay	Bay	Bay	Bay	Sha	Sha		Bay	Bay	Bay	Bay	Bay	Bay	Bay	Bay	Sha	Sha	Bay	Bay	Bay	Bay		Bay
345	42	23.009	76.9728	0.0181676				Sha	Bay	Bay	Bay	Bay	Bay	Bay	Bay	Sha	Sha	Sha	Bay	Sha	Sha	Sha	Sha	Bay	Bay	Bay	Bay	Bay	Bay	Bay	Bay	Sha	Sha	Sha	Sha	Sha	Sha	Bay	Bay	Bay	Sha	Sha	Bay	Bay	Bay
346	42	3.82006	96.1558	0.0240983				Bay	Bay	Bay	Bay	Bay	Bay	Bay	Bay	Bay	Bay	Bay	Bay	Bay			Sha	Bay	Sha	Bay	Bay	Bay		Bay	Bay	Bay	Bay	Bay	Bay	Sha	Sha	Sha	Sha	Sha	Sha	Bay	Sha		Bay
348	42	0.0271383	34.377	65.5959	20.3924	42.2659	37.3417	Sha	Sha	Sha	Sha	Sha	Sha	Bay	Sha	Sha	Bay	Bay	Bay	Bay	Bay	Bay	Sha	Bay	Bay	Bay	Bay		Bay	Sha	Sha	Sha	Sha	Sha	Sha	Sha	Sha	Bay	Bay	Sha	Sha	Bay	Sha	Sha	Sha
349	42	5.98375	4.77241	89.2438				Sha	Sha	Sha	Sha	Sha	Bay	Sha	Sha		Bay	Bay	Bay	Bay	Bay	Bay	Bay	Bay	Bay	Sha	Sha	Sha	Sha	Bay	Bay	Bay	Bay	Bay	Bay		Sha	Bay	Bay	Bay	Bay	Bay	Bay	Bay	Bay
350	42	4.27805	49.4425	46.2795	28.4652	42.697	28.8378	Bay	Bay	Sha	Sha	Sha	Sha	Sha	Sha	Bay	Sha	Bay	Bay	Bay	Bay	Bay	Sha	Bay	Bay	Sha	Sha	Sha	Sha	Bay	Bay	Sha	Sha	Sha	Sha	Sha	Sha	Sha	Sha	Sha	Sha	Sha		Bay	Bay
351	42	4.27257	58.8194	36.908	32.2594	47.5141	20.2265	Bay	Bay	Sha	Sha	Sha	Sha	Sha	Bay	Bay	Bay	Bay	Sha	Sha	Sha	Sha	Sha	Bay	Bay	Sha	Sha	Sha	Sha	Sha	Sha	Sha	Bay	Bay	Bay	Bay	Bay	Sha	Sha	Sha	Sha	Bay	Bay	Bay	Bay
352	42	11.7255	88.2579	0.016559				Sha	Sha	Bay	Bay	Bay	Bay	Bay	Bay	Sha	Sha	Sha	Sha	Sha	Sha	Sha	Sha	Sha	Sha	Sha	Bay	Bay	Bay	Sha	Sha	Sha	Sha	Sha	Sha	Sha	Sha	Bay	Bay	Bay	Bay	Bay	Bay	Bay	Sha
353	42	0.0198045	54.3434	45.6368				Bay	Bay	Sha	Sha	Sha	Sha	Bay	Bay	Bay	Bay	Bay	Bay	Bay	Bay	Bay	Bay	Sha	Sha	Sha	Bay	Bay		Sha	Sha	Bay	Bay	Sha	Sha	Sha	Sha	Bay	Bay	Bay	Bay	Bay	Bay		Bay
355	42	12.9783	16.2405	70.7812				Bay	Bay	Bay	Bay	Sha	Sha	Sha	Sha	Sha	Sha	Bay	Bay	Bay	Bay	Bay	Bay	Sha	Bay	Bay	Bay	Bay	Sha	Bay	Bay	Bay	Bay	Bay	Sha	Sha		Sha	Sha	Sha	Sha	Sha	Sha	Sha	Sha
357	42	6.3658	93.6186	0.0156149	22.4433	77.5237	0.0330066	Sha	Sha	Sha	Sha	Bay	Bay	Bay	Sha	Bay	Bay	Bay	Sha	Bay	Bay	Bay	Bay	Sha	Sha	Sha	Bay	Bay	Bay	Sha	Sha	Sha	Sha	Sha	Sha	Sha	Sha	Bay	Sha	Sha	Sha	Bay	Bay	Bay	Bay
358	42	6.59156	17.0002	76.4083				Bay	Bay	Sha	Sha	Sha	Sha	Sha	Sha	Bay	Sha	Sha	Sha	Sha	Sha	Sha	Sha	Bay	Sha	Sha	Sha	Bay	Sha		Bay	Bay	Bay	Bay	Bay	Bay	Bay	Bay	Bay	Bay	Bay	Bay		Bay	Bay
359	42	5.80942	13.9605	80.2301						Sha	Sha	Sha	Sha	Bay		Sha	Sha	Bay	Bay	Bay	Bay	Sha	Bay	Bay	Bay	Bay	Sha	Sha		Sha	Sha	Bay	Bay	Bay	Bay	Bay	Bay	Sha	Sha	Sha	Sha	Bay	Bay	Bay	Bay
360	42	11.6693	88.3082	0.0224732				Bay	Bay	Bay	Bay	Bay	Bay	Bay	Bay	Bay	Sha	Sha	Sha	Sha	Bay	Bay	Bay	Sha	Sha	Sha	Sha	Sha	Sha	Bay	Bay	Bay	Bay	Bay	Bay	Bay	Bay	Sha	Bay	Bay	Bay	Bay	Sha	Bay	Bay
361	42	0.163101	99.6738	0.163101				Bay	Bay	Bay	Bay	Bay	Bay	Bay	Bay	Bay	Bay	Bay	Bay	Bay	Bay	Bay	Sha	Sha	Sha	Sha	Sha	Sha	Sha	Sha	Sha	Sha	Sha	Sha	Sha	Sha	Sha			Bay	Bay	Bay	Bay	Bay	Sha
362	42	6.85376	93.1286	0.0176629				Bay	Bay	Bay	Bay	Bay	Bay	Sha	Sha	Bay	Bay	Bay	Bay	Bay	Bay	Sha	Sha	Sha	Sha	Sha	Sha	Sha	Bay	Bay	Sha	Sha	Sha	Sha	Sha	Sha	Sha	Sha	Sha	Bay	Bay	Bay	Bay	Bay	Sha
363	42	5.96926	5.0711	88.9596				Sha	Sha	Sha	Sha	Sha	Sha	Sha	Sha	Sha	Bay	Sha	Sha	Bay	Sha	Sha	Sha	Sha	Sha	Bay	Bay	Bay	Bay			Bay	Sha	Sha	Sha	Sha	Sha	Bay	Bay	Bay	Sha	Sha	Bay	Sha	Sha
364	42	6.87572	93.0992	0.0250696				Sha	Sha	Sha	Sha	Bay	Bay	Bay	Bay	Bay	Sha		Bay	Bay	Bay	Bay	Bay	Sha	Sha	Bay	Bay	Bay	Bay	Bay	Bay	Bay	Sha	Sha	Sha	Sha	Sha	Sha	Sha	Sha	Sha	Bay	Bay	Bay	Bay
365	42	0.0170773	99.9658	0.0170773				Bay	Bay	Sha	Sha	Bay	Bay	Bay		Sha	Bay	Bay	Bay	Bay	Bay	Sha	Sha	Sha	Sha	Bay	Bay	Bay		Sha	Sha	Bay	Bay	Bay	Bay	Sha	Sha	Sha	Sha		Sha	Bay	Sha		Bay
366	42	0.0374141	46.9631	52.9995				Sha	Sha	Sha	Sha	Sha	Sha	Sha	Bay	Sha	Bay	Bay	Bay	Bay	Bay	Bay	Bay	Sha	Sha	Bay	Bay	Bay	Sha	Bay	Bay	Bay	Bay	Bay	Bay	Bay	Bay	Sha	Sha	Bay	Bay	Bay	Sha	Sha	Bay
367	42	3.49828	96.4867	0.0150387				Sha	Sha	Sha	Sha	Bay	Bay	Bay	Bay	Bay	Sha	Bay	Bay	Bay	Bay	Bay	Bay	Bay	Sha	Sha	Bay	Bay	Bay			Bay	Bay	Bay	Sha	Sha	Sha	Bay	Bay	Bay	Bay	Bay	Bay	Sha	Sha
368	42	6.27849	34.0164	59.7051	25.6695	29.9279	44.4026	Bay	Bay	Bay	Sha	Sha	Sha	Sha	Sha	Bay	Sha	Bay	Bay	Bay	Bay	Bay	Bay	Bay	Bay	Bay	Bay	Bay	Bay			Bay	Bay	Bay	Bay	Bay		Sha	Sha	Sha	Sha	Bay	Bay	Sha	Bay
371	42	7.37913	92.594	0.0268935				Bay	Bay	Bay	Bay	Bay	Bay	Bay	Sha	Sha	Sha	Bay	Bay	Bay	Bay	Bay	Bay	Sha	Sha	Sha	Sha		Sha	Bay	Bay	Bay	Bay	Sha	Sha	Sha	Sha	Bay	Bay	Bay	Bay	Bay	Sha	Bay	Sha
372	42	7.16368	16.3912	76.4451	27.8704	30.613	41.5166	Sha		Sha	Sha	Sha	Sha	Bay	Bay	Bay	Bay	Bay	Bay	Bay	Bay	Sha	Sha	Sha	Sha	Bay	Bay	Bay	Bay	Sha	Sha	Sha	Sha	Sha	Sha	Sha	Sha	Sha	Sha	Sha	Sha	Sha	Sha	Sha	Bay
373	42	7.052	92.9304	0.0176103				Bay	Bay	Bay	Bay	Bay	Bay	Bay	Bay	Sha	Sha	Sha	Sha	Sha	Sha	Bay	Bay	Sha	Sha	Sha	Sha	Sha		Bay	Bay	Bay	Bay	Sha	Sha	Bay	Bay	Sha	Sha	Sha	Sha		Sha	Sha	Sha
374	42	4.36144	50.2392	45.3994				Sha	Sha	Sha	Sha	Sha	Sha	Sha	Sha	Sha	Bay	Bay	Sha	Sha	Sha	Sha	Sha	Bay	Bay	Sha	Sha	Sha	Sha	Bay	Bay	Bay	Bay	Bay	Bay	Bay	Bay	Sha	Sha	Sha	Sha		Sha	Sha	Bay
376	42	3.74935	96.2349	0.0157311				Bay	Bay	Bay	Bay	Bay	Bay	Bay	Bay	Bay	Sha	Bay	Bay	Bay	Bay	Sha	Sha		Sha	Sha	Sha	Sha	Bay	Bay	Bay	Bay	Bay	Sha	Bay	Bay	Bay	Sha	Sha	Bay	Bay		Bay	Bay	Bay
377	42	5.6375	94.3476	0.0148501				Sha	Sha	Sha	Sha	Sha	Bay	Bay	Bay	Bay	Bay	Bay	Bay	Bay	Bay		Bay	Sha	Sha	Sha	Sha	Sha	Sha		Bay	Bay	Bay	Bay	Sha	Sha	Sha	Bay	Bay	Bay	Bay	Sha	Sha	Sha	Sha
379	42	26.7922	73.1793	0.0285563				Bay	Bay	Sha	Sha	Sha	Bay	Bay	Bay	Bay	Sha	Sha	Sha	Sha	Sha	Sha	Sha	Sha	Sha	Sha	Sha	Bay	Bay	Bay	Bay	Bay	Sha	Sha	Sha	Sha	Bay	Bay	Bay	Bay	Sha	Bay	Bay	Bay	Bay
380	42	13.7172	83.218	3.06475				Bay	Bay	Bay	Bay	Sha	Bay	Bay	Bay	Bay	Sha	Sha	Sha	Sha	Bay	Bay	Bay	Bay	Bay	Sha	Sha	Sha	Sha	Bay	Bay	Bay	Sha	Sha	Sha	Sha	Sha	Sha	Sha	Sha	Sha	Bay	Bay	Bay	Bay
381	42	6.49674	11.9063	81.597				Sha	Bay	Sha	Sha	Sha	Sha	Sha	Sha	Sha	Sha	Bay	Bay	Bay	Bay	Bay	Bay	Bay	Sha	Sha	Sha	Sha	Sha	Sha	Sha	Sha	Sha	Sha	Sha	Sha	Sha	Sha	Sha	Bay	Bay	Bay	Bay	Bay	Bay
382	42	5.31376	94.6718	0.0144834				Sha	Sha	Sha	Sha	Bay	Bay	Bay	Bay	Bay	Bay	Bay	Bay	Bay	Bay	Bay	Bay	Sha	Sha	Bay	Bay	Bay	Bay	Sha	Sha	Sha	Bay	Sha	Sha	Sha	Sha	Bay	Bay	Bay	Sha	Bay	Sha	Sha	Sha
383	42	7.2916	19.209	73.4995				Sha	Sha	Sha	Sha	Sha	Sha	Sha	Sha	Bay	Sha	Sha	Sha	Sha	Sha	Sha	Sha	Bay	Bay	Bay	Bay	Bay	Bay	Bay	Bay		Sha	Sha	Sha	Sha	Sha	Sha	Sha	Sha	Sha	Sha	Bay	Bay
384	42	4.46743	95.5208	0.0118138				Bay	Bay	Bay	Bay	Bay	Bay	Bay	Bay	Bay	Sha	Sha	Bay	Bay	Bay	Sha	Sha	Sha	Bay	Sha	Bay	Bay	Sha	Bay	Bay	Bay	Bay	Bay	Sha	Sha	Sha	Bay	Bay	Bay	Bay	Bay	Bay	Bay	Bay
386	42	5.16411	5.17426	89.6616				Sha	Sha	Sha	Sha	Sha	Sha	Sha	Sha	Sha	Bay	Sha	Sha	Sha	Sha	Bay	Bay	Sha	Sha	Sha	Bay	Bay	Bay	Bay	Bay	Bay	Sha	Sha	Sha	Sha	Bay	Bay	Bay	Bay	Bay	Bay	Bay	Bay	Bay
387	42	7.04872	92.9338	0.0175209	25.8947	74.0609	0.044337	Bay	Bay	Sha	Sha	Sha	Bay	Sha	Sha	Sha		Sha	Sha	Bay	Bay	Bay	Bay	Sha	Bay	Bay	Bay	Bay	Sha	Sha	Sha	Sha	Sha	Sha	Sha	Sha	Sha	Sha	Sha	Sha	Sha	Bay	Bay	Bay	Bay
388	42	0.0184113	99.9632	0.0184113				Sha	Sha	Sha	Sha	Bay	Bay	Bay	Bay	Sha	Bay	Bay	Bay	Bay	Bay	Bay	Bay	Bay	Bay	Sha	Sha	Sha	Sha	Bay	Bay	Bay	Bay	Bay	Bay	Sha	Sha	Bay	Bay	Sha	Sha	Sha	Sha	Bay	Bay
389	42	5.04802	30.9717	63.9803				Bay	Sha	Sha	Sha	Sha	Sha	Sha	Sha	Sha	Bay	Bay	Bay	Bay	Sha	Sha	Sha	Bay	Bay	Bay	Bay	Bay	Sha	Bay	Bay	Bay	Sha	Sha	Sha	Sha	Sha	Bay	Bay	Bay	Bay	Sha	Sha	Bay	Bay
390	42	12.6606	34.6119	52.7275				Bay	Bay	Bay	Bay	Sha	Sha	Sha	Sha	Bay	Bay	Bay	Sha	Sha	Sha	Sha	Bay	Bay	Bay	Bay	Sha	Sha	Sha	Sha	Sha	Bay	Sha	Bay	Bay	Bay	Bay	Sha	Sha	Sha	Bay	Bay	Bay	Sha	Bay
391	42	0.0148039	99.9704	0.0148039				Sha	Sha	Sha	Sha	Sha	Bay	Bay	Bay	Bay	Sha	Sha	Sha	Bay	Bay	Bay	Bay	Bay	Bay	Bay	Sha	Sha	Sha	Sha	Sha	Sha	Sha	Sha	Sha	Sha	Sha	Bay	Bay	Bay	Bay	Bay	Bay	Sha	Sha
392	42	5.96991	14.4448	79.5853				Sha	Sha	Sha	Sha	Sha	Sha	Sha	Sha	Sha	Sha	Sha	Bay	Bay	Bay	Bay	Bay	Bay	Sha	Sha	Sha	Sha	Bay	Bay	Bay	Sha	Sha	Sha	Sha	Sha	Sha	Bay	Bay	Bay	Bay	Bay	Bay	Bay	Bay
393	42	13.5252	83.3485	3.12626				Bay	Bay	Bay	Bay	Bay	Bay	Bay	Bay		Sha	Sha	Sha	Bay	Sha	Sha	Sha	Bay	Bay	Sha	Sha	Sha	Bay	Bay	Bay	Bay	Bay		Sha	Sha	Sha	Bay	Bay	Bay	Bay	Bay	Sha	Sha	Bay
394	42	6.84341	93.1365	0.0201243				Sha	Sha	Sha		Bay	Bay	Bay	Bay	Bay	Sha	Sha	Sha	Sha	Sha	Sha	Sha	Sha	Sha	Bay	Sha	Sha	Bay	Sha	Sha	Sha	Sha	Sha	Sha	Sha	Sha	Sha	Sha	Bay	Bay		Bay	Sha	Sha
395	42	12.6788	84.742	2.57922				Bay	Bay	Bay	Bay	Bay	Bay	Bay	Bay	Bay	Bay	Bay	Bay	Bay	Bay	Bay	Bay	Bay	Bay	Bay	Bay	Sha	Sha	Sha	Bay	Sha	Sha	Sha	Sha	Sha	Bay	Bay	Bay	Bay	Bay	Bay	Bay	Bay	Bay
396	42	12.3492	85.8998	1.75106	29.0265	70.7652	0.208228	Sha	Sha	Sha	Bay	Bay	Bay	Bay	Bay	Bay	Bay	Sha	Sha	Sha	Sha	Sha	Sha	Sha	Sha	Sha	Sha	Sha	Sha	Sha	Sha	Sha	Sha	Sha	Sha	Sha	Sha	Sha	Sha	Bay	Bay	Bay	Bay	Bay	Sha
397	42	6.41166	44.1376	49.4507				Bay	Bay	Sha		Sha	Sha	Sha	Sha	Bay	Bay	Bay	Sha	Sha	Sha	Sha	Sha	Bay	Bay	Bay	Bay	Bay	Sha	Sha	Sha	Bay	Bay	Bay	Bay	Bay	Bay	Sha	Sha	Sha	Sha	Sha	Sha	Bay	Bay
398	42	0.0424979	44.5752	55.3823				Bay	Sha	Sha	Sha	Bay	Sha	Sha	Bay	Bay	Bay	Bay	Bay	Bay	Bay	Bay	Bay	Bay	Bay	Bay	Bay	Bay	Sha	Sha	Sha	Sha	Sha	Sha	Sha	Bay	Sha	Bay	Bay	Bay	Bay	Bay	Bay	Bay	Bay
400	42	10.9762	89.0067	0.0171009				Bay	Bay	Bay	Bay	Bay	Bay	Bay	Bay	Bay	Bay	Sha	Sha	Sha	Sha	Sha	Sha	Bay	Bay	Bay	Sha	Sha	Sha	Bay	Bay	Sha	Sha	Sha	Sha	Sha	Bay	Sha	Sha				Sha	Sha	Sha
402	42	7.98535	91.9975	0.0171719				Sha	Sha	Sha	Bay	Bay	Bay	Bay	Bay	Bay	Bay	Bay	Bay	Bay	Bay	Bay	Bay	Sha	Sha	Sha	Bay	Bay	Bay	Bay	Sha		Sha	Sha	Sha	Sha	Sha			Sha	Sha	Bay	Sha	Sha	Bay
408	42	6.89364	93.0902	0.0161737				Sha	Sha	Sha	Sha	Bay	Bay	Bay	Bay		Bay	Bay	Sha	Sha	Sha	Sha	Sha	Sha	Sha	Sha	Sha	Bay	Bay	Sha	Sha	Sha	Sha	Sha	Sha	Sha	Sha	Bay	Bay	Bay	Bay	Bay	Bay	Bay	Sha
409	42	6.2619	93.7221	0.0159599				Sha	Sha	Sha	Bay		Bay	Bay	Bay	Bay	Sha	Sha	Sha	Sha	Sha	Bay	Bay	Sha	Sha	Sha	Sha	Sha	Sha	Sha	Sha	Sha	Sha	Bay	Bay	Bay	Bay	Bay	Bay	Bay	Bay	Bay	Sha	Bay	Bay
410	42	5.83498	4.20344	89.9616				Bay	Bay	Bay	Bay	Sha	Sha	Sha	Sha	Sha	Sha	Sha	Sha	Sha	Bay	Bay	Bay	Sha	Sha	Sha	Bay	Bay	Sha	Bay	Bay	Bay	Bay	Bay	Bay	Bay	Bay	Sha	Sha	Sha	Sha		Sha		Bay
411	42	6.28789	11.6275	82.0846				Bay	Bay	Bay	Bay	Bay	Sha	Sha	Sha	Bay	Sha	Sha	Sha	Bay	Bay	Bay	Bay	Sha	Sha	Bay	Bay	Bay	Bay	Sha	Sha	Sha	Sha	Sha	Sha	Sha	Sha	Bay	Bay	Bay	Bay	Sha	Sha	Sha	Sha
412	42	4.99078	7.16599	87.8432				Bay	Sha	Sha	Bay	Bay	Sha	Sha	Sha	Sha	Bay	Bay	Sha	Sha	Sha	Sha	Sha	Sha	Sha	Sha	Sha	Sha	Sha	Sha	Sha	Sha	Sha	Sha	Sha	Bay	Bay	Bay	Bay	Bay	Bay	Bay	Bay	Bay	Bay
413	42	22.2916	77.6983	0.0101753	69.4865	30.167	0.346492	Bay	Bay	Bay	Bay	Bay	Bay	Bay	Bay	Bay	Sha	Sha	Sha	Bay	Bay	Sha	Sha	Sha	Sha	Sha	Bay	Bay		Bay	Bay	Sha	Sha	Sha	Sha	Sha	Bay	Bay	Bay	Bay	Bay		Sha	Sha	Sha
415	42	0.036723	32.9558	67.0074				Bay	Bay	Bay	Bay	Bay	Sha	Sha	Sha	Bay	Bay	Bay	Bay	Bay	Bay	Bay	Bay	Bay	Bay	Bay	Sha	Sha	Sha	Bay	Bay	Bay			Bay	Bay	Bay	Bay	Bay	Bay	Bay	Bay	Sha	Sha	Bay
416	42	10.4981	89.4721	0.029803				Sha	Sha	Sha	Sha	Bay	Bay	Bay	Bay	Bay	Sha	Sha	Sha	Sha	Bay			Sha	Bay	Bay	Sha	Sha	Sha	Bay	Bay	Bay	Sha	Sha	Sha	Sha	Sha	Bay	Bay	Bay	Sha	Sha	Sha	Sha	Sha
417	42	5.04289	39.7379	55.2192	30.8531	42.5117	26.6352	Sha	Sha	Sha	Sha	Sha	Sha	Sha	Sha	Bay	Bay	Bay		Bay	Bay	Bay	Bay	Sha	Sha	Sha	Bay	Bay	Bay	Sha	Sha	Sha	Sha	Sha	Sha	Sha	Sha	Bay	Bay	Sha	Sha	Sha	Sha	Bay	Bay
418	42	8.82096	91.1595	0.0195137				Bay	Bay	Bay	Bay	Bay	Bay	Bay	Bay	Bay	Sha	Sha	Bay	Bay	Sha	Bay	Bay	Sha	Sha	Sha	Bay	Bay	Bay	Bay	Bay	Bay	Sha	Sha	Sha	Sha	Sha	Bay	Bay	Bay	Bay	Bay	Bay	Bay	Bay
419	42	9.24375	90.7352	0.0210855				Bay	Bay	Bay	Bay	Bay	Bay	Bay	Bay	Bay	Sha	Sha	Sha	Bay	Bay	Bay	Bay	Bay	Bay	Bay	Sha	Sha	Bay	Bay	Bay	Sha	Sha	Sha	Bay	Bay	Bay	Bay	Bay	Bay	Bay	Bay	Bay	Bay	Bay
422	42	7.37658	92.6034	0.0200252				Sha	Sha	Sha	Sha	Sha	Bay	Bay	Bay	Bay	Sha				Sha	Sha	Sha	Sha	Sha	Bay	Bay	Bay	Bay	Sha	Sha	Bay	Bay	Bay	Sha	Bay	Bay	Bay	Bay	Bay	Bay	Bay	Bay	Bay	Bay
424	42	7.18282	90.2125	2.60463				Sha	Sha	Sha	Sha	Bay	Bay	Bay	Bay	Bay	Bay	Bay	Bay	Bay	Bay	Bay	Bay		Sha	Bay	Bay	Bay	Bay	Bay	Bay	Bay	Bay	Sha	Sha	Bay	Bay	Bay	Bay	Bay	Bay	Bay	Bay	Sha	Sha
425	42	4.8232	20.5067	74.6701	32.5264	20.1107	47.3629	Bay	Bay	Bay	Bay			Bay	Bay	Bay	Sha	Sha	Sha	Sha	Sha	Bay	Bay	Sha	Sha	Sha	Bay	Bay	Bay	Sha	Sha	Sha	Sha	Sha	Sha	Sha	Bay	Sha	Sha	Sha	Sha	Sha	Sha	Sha	Sha
426	42	0.0334176	7.31908	92.6475				Bay	Sha	Sha		Sha	Sha	Sha	Sha	Sha	Sha	Sha	Sha	Bay	Sha	Sha	Sha	Sha	Sha	Sha	Sha	Sha	Bay	Sha	Bay	Bay	Bay		Sha	Sha	Bay	Sha	Sha	Sha	Sha		Sha	Bay	Bay
427	42	4.20989	6.02126	89.7688				Sha	Sha	Sha	Sha	Sha	Sha	Sha	Sha	Sha		Sha	Sha	Sha	Sha	Sha	Sha	Sha	Sha	Sha	Bay	Bay	Sha	Sha	Sha	Sha	Sha	Sha	Sha	Sha	Bay				Bay	Bay	Bay	Bay	Bay
428	42	0.024825	31.2153	68.7599	29.781	28.2068	42.0122	Sha	Sha	Bay	Bay	Bay	Bay	Bay	Sha	Sha	Sha	Sha	Sha	Sha	Bay	Bay	Bay	Bay	Bay	Bay	Sha	Sha	Sha	Sha	Sha	Bay	Bay	Bay	Bay	Bay	Bay	Sha	Sha	Sha	Sha	Sha	Sha	Bay	Bay
430	42	0.0429427	17.399	82.5581				Bay	Bay	Bay	Bay	Bay	Sha	Bay	Bay	Sha	Bay	Bay	Bay	Bay	Bay	Bay	Bay	Sha	Bay	Bay	Bay	Bay	Bay	Bay	Bay	Bay	Bay	Bay	Bay	Bay	Sha	Sha	Sha	Bay	Sha	Sha	Sha	Bay	Bay
431	42	7.97137	27.7844	64.2443				Sha	Sha	Bay	Bay	Bay	Sha	Sha	Bay	Bay		Sha			Bay	Bay	Bay	Bay	Bay	Bay	Bay	Bay	Sha	Bay	Bay	Bay	Sha	Sha	Sha	Sha	Sha	Bay	Bay	Bay	Bay	Bay	Bay	Sha	Sha
432	42	8.27468	88.9966	2.72875				Sha	Bay	Bay	Bay	Bay	Bay	Bay	Bay	Bay	Sha	Sha	Sha	Sha	Bay		Bay	Sha	Sha	Sha	Bay	Bay	Sha	Bay	Bay	Bay	Bay	Bay	Sha	Sha	Sha	Bay	Bay	Bay	Bay	Bay	Sha	Sha	Sha
