# Supplementary material for: Genetic Networks Controlling Structural Outcome of Glucosinolate Activation across Development
Source: PLoS Genet. 2008 Oct 24;4(10):e1000234. doi: 10.1371/journal.pgen.1000234 (PMC2565841; doi:10.1371/journal.pgen.1000234)
Supplement: Table S5 — Summary of HIF Results. Shown are all statistical analyses on the HIFs with grey horizontal bars separating the different QTLs. P values for each term in the model as well as mean glucosinolate activation values and standard deviation are provided for each HIF. (0.05 MB XLS) [file pgen.1000234.s006.xls]

## Sheet: Sheet1
Supplemental Table 5. Summary of HIF Results.
Shown are all statistical analyses on the HIFs with grey horizontal bars separating the different QTLs. P values for each term in the model as well as mean glucosinolate activation values and standard deviation are provided for each HIF.
Locus	GSL.Activ.I.16
HIF	71
Markers	MSAT1.10
			Simple Nitriles		Isothiocyanates		Epithionitriles		% Simple Nitrile		% Isothioncyanate		% Epithionitrile
			P		P		P		P		P		P
	Genotype		NS		NS		NS		NS		NS		NS
	Age x Genotype		NS		NS		NS		NS		NS		NS
	Age		< 0.001		< 0.001		< 0.001		< 0.001		< 0.001		< 0.001
Week	Allele	N	Mean	Std Dev	Mean	Std Dev	Mean	Std Dev	Mean	Std Dev	Mean	Std Dev	Mean	Std Dev
3	bay	6	35.8311	0.994461	145.705	36.9473	17.2923	8.6396	18.7673	4.0765	72.8883	2.69645	8.34436	2.29918
3	sha	6	36.0424	1.6629	131.07	28.5923	12.3046	6.11852	20.5968	3.95032	72.5157	5.06728	6.8875	2.88754
5	bay	6	44.0762	2.47249	510.922	295.621	773.566	324.795	3.50198	0.82975	38.3749	19.7492	58.1231	19.8394
5	sha	6	44.8899	2.11513	700.823	138.139	703.544	202.05	3.12638	0.391353	48.7936	10.4989	48.0801	10.7482
HIF	194
Markers	MSAT1.10 - NGA248
			Simple Nitriles		Isothiocyanates		Epithionitriles		% Simple Nitrile		% Isothioncyanate		% Epithionitrile
			P		P		P		P		P		P
	Genotype		NS		< 0.001		NS		NS		0.016		0.011
	Age x Genotype		0.049		0.013		NS		NS		0.006		0.007
	Age		< 0.001		< 0.001		< 0.001		< 0.001		< 0.001		< 0.001
week	allele	N	Mean	Std Dev	Mean	Std Dev	Mean	Std Dev	Mean	Std Dev	Mean	Std Dev	Mean	Std Dev
3	bay	5	37.8747	1.1094	112.353	7.76448	8.17473	3.51519	23.9585	1.51828	70.8819	2.34549	5.15963	2.21251
3	sha	6	36.3815	0.766703	103.615	34.7326	8.59374	3.55223	25.5478	5.35247	68.6424	6.2529	5.80984	2.26758
5	bay	6	43.0412	2.83879	237.032	169.163	778.939	201.379	4.18982	0.8042	21.6808	14.4596	74.1294	14.3089
5	sha	6	46.9781	5.15855	620.687	268.691	568.391	231.117	3.93243	0.678618	50.3016	16.9847	45.7659	17.184
Locus	ESP
HIF	241
Markers	NGA128
			Simple Nitriles		Isothiocyanates		Epithionitriles		% Simple Nitrile		% Isothioncyanate		% Epithionitrile
			P		P		P		P		P		P
	Genotype		0.021		< 0.001		< 0.001		NS		< 0.001		< 0.001
	Age x Genotype		0.014		0.002		< 0.000		NS		0.001		< 0.000
	Age		< 0.001		< 0.001		< 0.001		< 0.001		0.003		< 0.001
week	allele	N	Mean	Std Dev	Mean	Std Dev	Mean	Std Dev	Mean	Std Dev	Mean	Std Dev	Mean	Std Dev
3	bay	6	36.9748	1.38199	110.19	21.0237	0	0	25.5383	3.68208	74.4617	3.68208	0	0
3	sha	6	37.1073	1.01653	86.7999	20.0272	20.549	30.971	26.2598	4.49656	59.463	5.14817	14.2772	1.8304
5	bay	6	46.2261	2.1661	754.679	108.27	0	0	5.8451	0.692043	94.1549	0.692043	0	0
5	sha	6	42.6822	1.85353	476.757	131.303	288.254	72.4185	5.34386	0.663943	58.2363	12.0549	36.4256	11.7145
HIF	425
Markers	T27K12 - NGA128
			Simple Nitriles		Isothiocyanates		Epithionitriles		% Simple Nitrile		% Isothioncyanate		% Epithionitrile
			P		P		P		P		P		P
	Genotype		0.033		< 0.001		< 0.001		NS		< 0.001		< 0.001
	Age x Genotype		NS		< 0.001		< 0.001		NS		< 0.001		< 0.001
	Age		< 0.001		< 0.001		< 0.001		< 0.001		NS		< 0.001
week	allele	N	Mean	Std Dev	Mean	Std Dev	Mean	Std Dev	Mean	Std Dev	Mean	Std Dev	Mean	Std Dev
3	bay	6	36.7027	0.784276	131.099	36.3243	0	0	22.7275	4.88656	77.2725	4.88656	0	0
3	sha	6	37.3031	1.28965	114.011	21.0465	8.46331	3.18686	23.7262	3.4368	70.9852	3.82492	5.28858	1.80328
5	bay	6	43.6733	3.52683	883.794	145.155	0	0	4.77319	0.59467	95.2268	0.59467	0	0
5	sha	5	41.5513	4.28836	496.24	57.5419	382.846	131.373	4.58503	0.658906	54.9073	9.88085	40.5077	10.4582
Locus	GSL.Activ.I.69
HIF	107
Markers	MSAT1.13
			Simple Nitriles		Isothiocyanates				% Simple Nitrile		% Isothioncyanate
			P		P				P		P
	Genotype		NS		NS				NS (0.056)		NS (0.057)
	Age x Genotype		NS		NS				NS		NS
	Age		< 0.001		< 0.001				< 0.001		< 0.001
week	allele	N	Mean	Std Dev	Mean	Std Dev			Mean	Std Dev	Mean	Std Dev
3	bay	6	36.0695	1.08164	141.581	23.8618			20.5991	2.76702	79.487	2.76702
3	sha	6	35.3406	1.20564	149.053	28.9756			19.598	3.50966	80.4205	3.50966
5	bay	6	47.3199	2.3877	1089.16	141.413			4.20462	0.421702	95.7954	0.421702
5	sha	6	46.3648	3.30953	1074.91	293.757			4.31745	0.867028	95.6826	0.867028
HIF	149
Markers	MSAT1.13
			Simple Nitriles		Isothiocyanates		Epithionitriles		% Simple Nitrile		% Isothioncyanate		% Epithionitrile
			P		P		P		P		P		P
	Genotype		NS (0.056)		0.008		NS (0.077)		0.011		0.009		0.002
	Age x Genotype		NS		NS		NS		0.029		NS		NS
	Age		< 0.001		< 0.001		< 0.001		< 0.001		< 0.001		< 0.001
week	allele	N	Mean	Std Dev	Mean	Std Dev	Mean	Std Dev	Mean	Std Dev	Mean	Std Dev	Mean	Std Dev
3	bay	6	39.3803	0.318295	80.7143	7.96058	10.735	4.70141	30.1371	1.24875	61.6126	4.50449	8.25028	3.73059
3	sha	6	38.5249	1.57034	81.3655	11.1341	23.9617	7.92129	26.9408	2.67181	56.4684	5.4025	16.5908	4.83262
5	bay	6	43.4798	2.39827	244.711	159.034	810.127	198.234	4.0375	0.551751	21.9402	12.478	74.0223	12.4371
5	sha	6	41.5918	1.61956	110.835	26.3817	964.355	95.3298	3.75125	0.412348	9.96955	2.35342	86.2792	2.43637
Locus	GSL.Activ.II.13
HIF	364
Markers	MSAT2.38
			Simple Nitriles		Isothiocyanates				% Simple Nitrile		% Isothioncyanate
			P		P				P		P
	Genotype		0.033		0.035				0.047		0.047
week	allele	N	Mean	Std Dev	Mean	Std Dev			Mean	Std Dev	Mean	Std Dev
5	bay	6	45.0371	1.79857	884.506	144.9			4.93467	0.699394	95.0653	0.699394
5	sha	4	48.6185	2.64212	1252.98	316.673			3.86217	0.71974	96.1378	0.71974
Locus	GSL.Activ.II.42
HIF	163
Markers	MSAT2.41 - MSAT2.7
			Simple Nitriles		Isothiocyanates		Epithionitriles		% Simple Nitrile		% Isothioncyanate		% Epithionitrile
			P		P		P		P		P		P
	Genotype		NS		NS		NS		NS		NS		NS
	Age x Genotype		NS		NS		NS		NS		NS		NS
	Age		< 0.001		< 0.001		< 0.001		< 0.001		NS (0.091)		< 0.001
week	allele	N	Mean	Std Dev	Mean	Std Dev	Mean	Std Dev	Mean	Std Dev	Mean	Std Dev	Mean	Std Dev
3	bay	6	38.1426	0.840584	103.959	12.809	9.10208	4.1067	25.5012	3.14869	68.6478	1.83857	5.85098	2.23732
3	sha	6	37.8008	0.806705	118.745	15.1738	7.26656	2.2128	23.271	2.57953	72.2866	2.89006	4.44247	1.30756
5	bay	6	44.251	4.08757	648.721	161.277	164.9	83.8361	5.22831	0.697842	75.1543	10.775	19.6174	10.6362
5	sha	6	43.7981	3.47362	689.061	133.293	181.071	75.2741	4.87094	0.540876	75.6151	7.53299	19.5139	7.57047
Locus	ESM1
HIF	338
Markers	NGA172 - ATHCHIB2
			Simple Nitriles		Isothiocyanates		Epithionitriles		% Simple Nitrile		% Isothioncyanate		% Epithionitrile
			P		P		P		P		P		P
	Genotype		NS		NS		NS		NS		NS		NS
week	allele	N	Mean	Std Dev	Mean	Std Dev	Mean	Std Dev	Mean	Std Dev	Mean	Std Dev	Mean	Std Dev
5	bay	5	53.3312	31.2423	1245.67	758.094	233.908	171.689	3.7491	2.01381	81.4902	2.38073	14.7607	3.99262
5	sha	6	48.1407	3.16774	885.089	113.58	213.136	128.357	4.25929	0.564138	77.7727	9.33306	17.968	9.575
Locus	GSL.Activ.III.64
HIF	244
Markers	MSAT3.21 - MSAT3.18
			Simple Nitriles		Isothiocyanates				% Simple Nitrile		% Isothioncyanate
			P		P				P		P
	Genotype		0.048		NS (0.078)				NS		NS
week	allele	N	Mean	Std Dev	Mean	Std Dev			Mean	Std Dev	Mean	Std Dev
5	bay	5	46.8137	3.14725	1223.95	349.274			3.86283	0.840849	96.1372	0.840849
5	sha	6	42.7609	2.74277	936.759	69.7854			4.37286	0.237102	95.6271	0.237102
Locus	GSL.Activ.IV.55
HIF	77
Markers	MSAT4.9 - MSAT4.37
			Simple Nitriles		Isothiocyanates		Epithionitriles		% Simple Nitrile		% Isothioncyanate		% Epithionitrile
			P		P		P		P		P		P
	Genotype		NS		0.005		NS		NS		NS		NS
	Age x Genotype		NS		0.006		NS		NS		NS		NS
	Age		< 0.001		< 0.001		< 0.001		< 0.001		< 0.001		< 0.001
week	allele	N	Mean	Std Dev	Mean	Std Dev			Mean	Std Dev	Mean	Std Dev
3	bay	6	36.6897	0.615981	106.145	16.1606			25.9968	3.40601	74.3239	3.40601
3	sha	6	36.5468	0.384663	107.848	14.1711			25.494	2.19141	74.5597	2.19141
5	bay	6	41.8904	2.30472	656.431	62.2582			6.03122	0.517254	93.9688	0.517254
5	sha	6	41.4648	2.34939	793.839	86.2633			5.00948	0.613278	94.9952	0.613278
HIF	191
Markers	MSAT4.9 - MSAT4.39
			Simple Nitriles		Isothiocyanates		Epithionitriles		% Simple Nitrile		% Isothioncyanate		% Epithionitrile
			P		P		P		P		P		P
	Genotype		NS		NS		NS		NS		NS		NS
week	allele	N	Mean	Std Dev	Mean	Std Dev	Mean	Std Dev	Mean	Std Dev	Mean	Std Dev	Mean	Std Dev
5	bay	6	45.9302	1.66612	789.489	85.6816	133.673	50.7532	4.77481	0.528214	81.4534	5.00474	13.7718	5.05253
5	sha	4	43.2357	3.71298	809.797	97.9471	141.513	99.7987	4.39738	0.587478	81.8836	7.98244	13.719	8.45903
Locus	GSL.Activ.V.18
HIF	213
Markers	MSAT5.14 - NGA139
			Simple Nitriles		Isothiocyanates				% Simple Nitrile		% Isothioncyanate
			P		P				P		P
	Genotype		NS		NS				NS (0.058)		NS (0.058)
	Age x Genotype		NS		NS (0.057)				0.029		0.029
	Age		< 0.001		< 0.001				< 0.001		< 0.001
week	allele	N	Mean	Std Dev	Mean	Std Dev			Mean	Std Dev	Mean	Std Dev
3	bay	6	35.806	1.46761	106.508	13.9788			25.3993	3.27582	74.6685	3.27582
3	sha	6	34.9593	2.68796	176.136	69.2825			18.3567	7.12008	81.6433	7.12008
5	bay	6	45.0995	1.04741	1125.7	331.666			4.07303	0.967547	95.927	0.967547
5	sha	6	43.1473	3.1252	902.958	101.812			4.60783	0.617972	95.3922	0.617972
HIF	157
Markers	NGA225 - NGA249 - MSAT5.14
			Simple Nitriles		Isothiocyanates		Epithionitriles		% Simple Nitrile		% Isothioncyanate		% Epithionitrile
			P		P		P		P		P		P
	Genotype		NS		NS		NS		NS		NS		NS
	Age x Genotype		NS		NS		0.0364		NS		0.0192		0.009
	Age		< 0.001		< 0.001		< 0.001		< 0.001		0.0175		< 0.001
week	allele	N	Mean	Std Dev	Mean	Std Dev	Mean	Std Dev	Mean	Std Dev	Mean	Std Dev	Mean	Std Dev
3	bay	6	34.8137	1.90922	107.609	80.4753	30.511	18.2234	23.3451	7.47417	58.6342	12.0891	18.0207	8.68404
3	sha	6	36.0447	1.09332	126.162	35.7315	10.3912	3.78591	21.5854	4.23592	72.1826	6.13845	6.23198	2.71122
5	bay	5	43.5701	2.64449	457.718	154.637	268.355	69.1048	5.75849	0.898336	58.451	12.2711	35.7905	11.71
5	sha	6	43.6245	2.91701	453.255	86.8142	410.098	154.626	4.97048	0.932919	50.6476	8.58019	44.3819	8.90752
HIF	340
Markers	MSAT5.14
			Simple Nitriles		Isothiocyanates		Epithionitriles		% Simple Nitrile		% Isothioncyanate		% Epithionitrile
			P		P		P		P		P		P
	Genotype		NS		NS		NS		NS		NS		NS
	Age x Genotype		NS		NS		NS		NS		NS		NS
	Age		0.002		< 0.001		< 0.001		< 0.001		< 0.001		< 0.001
week	allele	N	Mean	Std Dev	Mean	Std Dev	Mean	Std Dev	Mean	Std Dev	Mean	Std Dev	Mean	Std Dev
3	bay	6	48.5536	1.93449	162.903	52.3203	19.7424	4.05971	21.8486	4.38588	69.4298	5.5882	8.72164	1.75018
3	sha	6	49.7082	6.55022	211.644	35.5136	14.9342	5.65224	18.2109	2.97797	76.5023	2.5523	5.28671	1.18379
5	bay	6	43.2826	2.56832	492.801	278.064	400.336	117.95	4.79528	0.871244	49.9527	18.7684	45.252	18.1394
5	sha	6	42.5949	4.59875	498.62	121.018	375.736	213.676	4.91359	1.10613	55.8237	8.9381	39.2628	9.3523
Locus	GSL.Activ.V.48
HIF	350
Markers	MSAT5.9
			Simple Nitriles		Isothiocyanates		Epithionitriles		% Simple Nitrile		% Isothioncyanate		% Epithionitrile
			P		P		P		P		P		P
	Genotype		NS (0.072)		NS		0.008		NS		NS		0.002
	Age x Genotype		NS		NS		0.009		NS		NS		0.002
	Age		0.002		< 0.001		< 0.001		< 0.001		NS (0.059)		< 0.001
week	allele	N	Mean	Std Dev	Mean	Std Dev	Mean	Std Dev	Mean	Std Dev	Mean	Std Dev	Mean	Std Dev
3	bay	6	48.3717	2.68384	201.152	53.0138	8.24555	1.93974	19.4394	3.20049	77.9225	3.17114	2.63815	1.59442
3	sha	6	51.0081	1.89677	201.435	22.8978	6.83751	2.93326	19.8115	1.84707	77.6063	1.43349	2.58221	0.882973
5	bay	6	40.931	1.90992	753.856	162.752	191.176	56.8973	4.26614	0.736321	76.3437	4.41512	19.3901	4.53592
5	sha	6	41.5784	1.88172	763.469	216.387	100.543	44.1356	4.83309	1.05619	84.2996	2.79784	10.8673	3.06927
